# Supplementary material for: High variability in SSU rDNA gene copy number among planktonic foraminifera revealed by single-cell qPCR
Source: ISME Commun. 2021 Oct 30;1:63. doi: 10.1038/s43705-021-00067-3 (PMC9723665; doi:10.1038/s43705-021-00067-3)
Supplement: Supplementary file 2 — Table S1 [file 43705_2021_67_MOESM2_ESM.xlsx]

## Sheet: Table S1
Table S1. Results of the Shapiro-Wilk normality test applied on raw and log-10 data. Significant value indicating data not following normal distribution are shown in bold
Shapiro-Wilk normality test
Group	marker	data	transformation	W	p-value	Normal distribution
All	45E-47F	per specimen	raw	0.44215	< 2.2e-16	NO
All	45E-47F	per specimen	log10	0.98583	0.1704	YES
N. dutertrei	45E-47F	per specimen	log10	0.96927	0.2725	YES
G. siphonifera	45E-47F	per specimen	log10	0.96561	0.4477	YES
G. glutinata	45E-47F	per specimen	log10	0.9524	0.3778	YES
N. pachyderma	45E-47F	per specimen	log10	0.94255	0.1859	YES
T. sacculifer	45E-47F	per specimen	log10	0.95933	0.5887	YES
All	45E-47F	Per unit volume	raw	0.3275	2.2e-16	NO
All	45E-47F	Per unit volume	log10	0.99245	0.6798	YES
N. dutertrei	45E-47F	Per unit volume	log10	0.97383	0.3954	YES
G. siphonifera	45E-47F	Per unit volume	log10	0.9587	0.3052	YES
G. glutinata	45E-47F	Per unit volume	log10	0.97194	0.7755	YES
N. pachyderma	45E-47F	Per unit volume	log10	0.93191	0.1076	YES
T. sacculifer	45E-47F	Per unit volume	log10	0.87225	0.01938	NO
All	37F	per specimen	raw	0.71899	2.984e-06	NO
All	37F	per specimen	log10	0.9717	0.5866	YES
N. pachyderma	37F	per specimen	log10	0.94702	0.3512	YES
T. sacculifer	37F	per specimen	log10	0.97008	0.8873	YES
All	37F	Per unit volume	raw	0.6619	4.555e-07	NO
All	37F	Per unit volume	log10	0.96649	0.4481	YES
N. pachyderma	37F	Per unit volume	log10	0.91213	0.081	YES
T. sacculifer	37F	Per unit volume	log10	0.91857	0.3069	YES
