# Supplementary material for: High variability in SSU rDNA gene copy number among planktonic foraminifera revealed by single-cell qPCR
Source: ISME Commun. 2021 Oct 30;1:63. doi: 10.1038/s43705-021-00067-3 (PMC9723665; doi:10.1038/s43705-021-00067-3)
Supplement: Supplementary file 3 — Table S2 [file 43705_2021_67_MOESM3_ESM.xlsx]

## Sheet: Table S2 - ANOVA
Table S2. Results of One-way ANOVA applied on absolute and size normalized (density) number of gene copies. Significant p- values are shown in bold and their level of significance indicated by asterisks.
One-way ANOVA
#37F-absolute
	Df	Sum sq	Mean sq	F value	Pr(>F)
Species	1	0.004	0.0036	0.006	0.94
Residuals	28	17.914	0.6398
#37F-density
	Df	Sum sq	Mean sq	F value	Pr(>F)
Species	1	0.722	0.7216	1.189	0.285
Residuals	28	16.993	0.6069
#45F-47F-absolute
	Df	Sum sq	Mean sq	F value	Pr(>F)
Species	4	6.11	1.5277	2.643	0.0365*
Residuals	132	76.3	0.5781
#45F-47F-density
	Df	Sum sq	Mean sq	F value	Pr(>F)
Species	4	11	2.75	4.192	0.00315**
Residuals	132	86.6	0.656
