# Supplementary material for: High variability in SSU rDNA gene copy number among planktonic foraminifera revealed by single-cell qPCR
Source: ISME Commun. 2021 Oct 30;1:63. doi: 10.1038/s43705-021-00067-3 (PMC9723665; doi:10.1038/s43705-021-00067-3)
Supplement: Supplementary file 4 — Table S3 [file 43705_2021_67_MOESM4_ESM.xlsx]

## Sheet: Table S3 - Pairwise t test
Table S3. Results of Post-hoc t-test applied on the data that showed significance with the One-way ANOVA. Significant values showing differences in means between the pairwise distributions are shown in bold.
#45F-47F-absolute
Absolute	G.glutinata	G.siphonifera	N.dutertrei	N.pachyderma
G. siphonifera	0.806	-	-	-
N. dutertrei	0.034	0.04	-	-
N. pachyderma	0.019	0.022	0.573	-
T. sacculifer	0.074	0.093	0.964	0.677
#45F-47F-density
Density	G.glutinata	G.siphonifera	N.dutertrei	N.pachyderma
G. siphonifera	0.0493	-	-	-
N. dutertrei	0.0248	0.89506	-	-
N. pachyderma	0.32421	0.00214	0.00055	-
T. sacculifer	0.18803	0.63326	0.53147	0.02235
