# Supplementary material for: High variability in SSU rDNA gene copy number among planktonic foraminifera revealed by single-cell qPCR
Source: ISME Commun. 2021 Oct 30;1:63. doi: 10.1038/s43705-021-00067-3 (PMC9723665; doi:10.1038/s43705-021-00067-3)
Supplement: Supplementary file 5 — Table S4 [file 43705_2021_67_MOESM5_ESM.xlsx]

## Sheet: Bla bla
Table S4. Results of Two-way ANOVA applied on absolute number of gene copies, size and the interaction between the two factors and for the two markers. Significant p- values are shown in bold and their level of significance indicated by asterisks.
Two-way ANOVA
#37F-absolute
	Df	Sum Sq	Mean Sq	F value	Pr(>F)
Gene copy number (species)	1	0.004	0.0036	0.006	0.941
Size	1	0.333	0.3326	0.509	0.482
Interaction	1	0.575	0.5745	0.878	0.357
Residuals	26	17.007	0.6541
#45F-47F-absolute
	Df	Sum Sq	Mean Sq	F value	Pr(>F)
Gene copy number (species)	4	6.11	1.5277	2.623	0.0378*
Size	1	0.01	0.0133	0.023	0.88
Interaction	4	2.31	0.5783	0.993	0.414
Residuals	127	73.98	0.5825
>
