# Supplementary material for: High variability in SSU rDNA gene copy number among planktonic foraminifera revealed by single-cell qPCR
Source: ISME Commun. 2021 Oct 30;1:63. doi: 10.1038/s43705-021-00067-3 (PMC9723665; doi:10.1038/s43705-021-00067-3)
Supplement: Supplementary file 6 — Supplementary Material 1 [file 43705_2021_67_MOESM6_ESM.xlsx]

## Sheet: Supplementary Material 1
Specimen Voucher	Expedition	Station	Date	Latitude	Longitude	depth	Species	Primers	SSU region	Sequence	Gene copy number	Quantity normalized sd	Mid sphere test volume [mmｳ]	Gene copy number per mmｳ
T325	MSM66	GeoB22361-02	2017-08-19	71.9999	-67.0004	50-100	N. pachyderma	S14f1-S15r2	37F	NA	385237	52804.6	0.00334459	1.15182e+08
T328	MSM66	GeoB22361-02	2017-08-19	71.9999	-67.0004	50-100	N. pachyderma	S14f1-S15r2	37F	NA	301270	15214.3	0.00251237	1.19915e+08
T329	MSM66	GeoB22361-02	2017-08-19	71.9999	-67.0004	50-100	N. pachyderma	S14f1-S15r2	37F	NA	171714	1969.13	0.00329214	5.21589e+07
T330	MSM66	GeoB22361-02	2017-08-19	71.9999	-67.0004	50-100	N. pachyderma	S14f1-S15r2	37F	NA	28493.7	1765.6	0.00549945	5.18119e+06
T362	MSM66	GeoB22361-02	2017-08-19	71.9999	-67.0004	50-100	N. pachyderma	S14f1-S15r2	37F	NA	201830	29674	0.00473161	4.26557e+07
T363	MSM66	GeoB22361-02	2017-08-19	71.9999	-67.0004	50-100	N. pachyderma	S14f1-S15r2	37F	NA	1821.53	152.422	0.00251312	724806
T366	MSM66	GeoB22361-02	2017-08-19	71.9999	-67.0004	50-100	N. pachyderma	S14f1-S15r2	37F	NA	100971	10107.1	0.00340791	2.96284e+07
T367	MSM66	GeoB22361-02	2017-08-19	71.9999	-67.0004	50-100	N. pachyderma	S14f1-S15r2	37F	NA	14935.1	1052.77	0.00426265	3.5037e+06
T368	MSM66	GeoB22361-02	2017-08-19	71.9999	-67.0004	50-100	N. pachyderma	S14f1-S15r2	37F	NA	3371.74	444.568	0.0025529	1.32075e+06
T370	MSM66	GeoB22361-02	2017-08-19	71.9999	-67.0004	50-100	N. pachyderma	S14f1-S15r2	37F	NA	5180.2	996.025	0.00443721	1.16745e+06
T373	MSM66	GeoB22361-02	2017-08-19	71.9999	-67.0004	50-100	N. pachyderma	S14f1-S15r2	37F	NA	823.004	173.713	0.00138923	592419
T374	MSM66	GeoB22361-02	2017-08-19	71.9999	-67.0004	50-100	N. pachyderma	S14f1-S15r2	37F	NA	463.123	68.7326	0.0026897	172184
T220	M124	K349	2016-03-12	29.18	-20.05	20-40	T. sacculifer	S14p-S15r2	37F	NA	8118.87	113.231	0.00446464	1.81848e+06
T222	M124	K349	2016-03-12	29.18	-20.05	20-40	T. sacculifer	S14p-S15r2	37F	NA	16688.5	973.797	0.00213336	7.82263e+06
T223	M124	K349	2016-03-12	29.18	-20.05	20-40	T. sacculifer	S14p-S15r2	37F	NA	16969.4	677.257	0.00419117	4.04885e+06
T400	M133	MP01	2001-12-15	-34.383	-17.5845	0-40	T. sacculifer	S14p-S15r2	37F	NA	30228	2968.44	0.00331843	9.10912e+06
T491	M133	MP01	2001-12-15	-34.383	-17.5845	0-40	T. sacculifer	S14p-S15r2	37F	NA	163165	17938.8	0.00879867	1.85442e+07
T493	M133	MP01	2001-12-15	-34.383	-17.5845	0-40	T. sacculifer	S14p-S15r2	37F	NA	1805.71	81.2932	0.00350696	514893
T494	M133	MP01	2001-12-15	-34.383	-17.5845	0-40	T. sacculifer	S14p-S15r2	37F	NA	66197.7	6488.4	0.00522415	1.26715e+07
T688	M133	MP01	2001-12-15	-34.383	-17.5845	0-40	T. sacculifer	S14p-S15r2	37F	NA	23376.6	4036.06	0.00497758	4.69638e+06
T066	M133	MP02	2016-12-16	-36.1528	15.667	60-80	T. sacculifer	S14p-S15r2	37F	NA	128616	17877.3	0.0121707	1.05677e+07
T634	M133	MP02	2016-12-16	-36.1528	15.667	20-40	T. sacculifer	S14p-S15r2	37F	NA	5843.03	777.374	0.0179287	325904
T640	M133	MP02	2016-12-16	-36.1528	15.667	20-40	T. sacculifer	S14p-S15r2	37F	NA	7788.87	1709.89	0.0046379	1.6794e+06
T077	M133	MP13	2017-01-05	-34.7722	-53.9563	0-20	N. pachyderma	S14f1-S15r2	37F	NA	89633.1	6310.49	0.00373807	2.39784e+07
T097	M133	MP13	2017-01-05	-34.7722	-53.9563	40-60	N. pachyderma	S14f1-S15r2	37F	NA	2435.37	286.257	0.00198505	1.22685e+06
T100	M133	MP13	2017-01-05	-34.7722	-53.9563	40-60	N. pachyderma	S14f1-S15r2	37F	NA	48817.1	2955.7	0.00211445	2.30873e+07
T103	M133	MP13	2017-01-05	-34.7722	-53.9563	40-60	N. pachyderma	S14f1-S15r2	37F	NA	97308.9	7925.38	0.00219985	4.42344e+07
T104	M133	MP13	2017-01-05	-34.7722	-53.9563	40-60	N. pachyderma	S14f1-S15r2	37F	NA	41430.5	367.143	0.00124637	3.3241e+07
T105	M133	MP13	2017-01-05	-34.7722	-53.9563	40-60	N. pachyderma	S14f1-S15r2	37F	NA	26212.9	1815.95	0.000982067	2.66916e+07
T106	M133	MP13	2017-01-05	-34.7722	-53.9563	40-60	N. pachyderma	S14f1-S15r2	37F	NA	5089.45	207.658	0.00331549	1.53505e+06
T299	M113-2	GeoB19612-02	2015-01-31	28.5832	-49.364	100-200	G. siphonifera	S18F-S19F	45E-47F	GCTACATTGATTAGCGCAGTGCGCATACTTTCAATATGATACATTGGATTGGTGGTGAATTGTTGGCCCCGTCTAATACTGTCCTGTCTGAGAAGGCTGGGTAATCAATTGTAAGTGCTGGTTCCTACTCCCGTTGAGCATTTTAATAATGGCCTCTCTACATCCCTAGTAACCCTAGTGCGATTGTAGTTGAGCCTTGCCATTTATGCAAGTGTCAATTCTCAGTGGGGACAGACATTTGATAATTCTTTGTCTCGTTCTTAACTAGGAATGCCTCGTACGGG	1818.48	308.632	0.00590205	308110
T316	M113-2	GeoB19612-03	2015-01-31	28.5832	-49.364	20-40	G. glutinata	S18F-S19F	45E-47F	ATGATTGTTGCAGTGAGCATCTCAATTCTTTACCTTAACACCGCACACGTGAGTATTAACGTACTTTACGCAGCGGTAAAGCCTGCTTCGAGAGCAAGTGGGTAATCAATTAGAAGTAACGATTTCCCAAGTTAGCACACCTATATACGGCGTTTGTGCCCGGGTTTCACTTGTTGGAGCTTTTGTGCGCGCAGATGTTTCT	2711.92	145.19	0.000711539	3.81135e+06
T317	M113-2	GeoB19612-03	2015-01-31	28.5832	-49.364	20-40	G. glutinata	S18F-S19F	45E-47F	ATGATTGTTGCAGTGAAGCATCTCAATTCTTTACCTTAACACCGCACACGTGAGTATTAACGTACTTTACGCAGCGGTAAAGCCTGCTTCGAGAGCAAGTGGGTAATCAATTAGAAGTAACGATTTCCCAAGTTAGCACACCTATATACGGCGTTTGTGCCCGGGTTTCACTTGTTGGAGCTTTTGTGCGCGCAGATGTTTCTTCC	258.516	82.6333	0.000501357	515633
T325	MSM66	GeoB22361-02	2017-08-19	71.9999	-67.0004	50-100	N. pachyderma	S18F-S19F	45E-47F	TGCTACAATGATCAGTACAGTGAGCATCTCAATATAATACACCGTCTTTAGCGCTTAGACGCGGTTATTGGCTTACTTTTTATTAAGTGAGTTTAATTAATCGATGATTTCTAATGTGCGCGGTAAAGCCTGCTTCGAGAGTAAGCGGGTAATCCATTGGAAGTAATGATTTCTCTATATCTAGTGCACAACTATGTACGGCATTCATTCCCGAGACGGCTAGTTTCGTCTTTTAGTGCGAATGTAGTGTTATTCAAACGTACGTGCAATTGTCAATTCATGGTGGGGACAGACCATTGTTAACTGTTGGTCTCGGTCTTAACTAGGAATGC	372601	45094.6	0.00334459	1.11404e+08
T328	MSM66	GeoB22361-02	2017-08-19	71.9999	-67.0004	50-100	N. pachyderma	S18F-S19F	45E-47F	TGATCAGTACAGTGAGCATCTCAATATAATACACCGTCTTTAGCGCTTAGACGCGGTTATTGGCTTACTTTTTATT	347808	35749.8	0.00251237	1.38438e+08
T329	MSM66	GeoB22361-02	2017-08-19	71.9999	-67.0004	50-100	N. pachyderma	S18F-S19F	45E-47F	TGATCAGTACAGTGAGCATCTCAATATAATACACCGTCTTTAGCGCTTAGACGCGGTTATTGGCTTACTTTTTCTTTAACGTTTAAGTGAGTTTAATTAATCGATGATTTCTAATGTGCGCGGTAAAGCCTGCTTCGAGAGTAAGCGGGTAATCCATTGGAAGTAATGATTTCTCTATATCTAGTGCACAACTATGTACGGCATTCATTCCCGAGACGGCTAGTTTCGTCTTTTAGTGCGAATGTAGTGTTATTCAAACGTACGTGCAATTGTCAATTCATGGTGGGGACAGACCATTGTTAACTGTTGGTCTCGGTCTTAACTAGGAATGCCTCGGTACGGG	151277	23997.9	0.00329214	4.5951e+07
T330	MSM66	GeoB22361-02	2017-08-19	71.9999	-67.0004	50-100	N. pachyderma	S18F-S19F	45E-47F	CCCCTTTATGGTTGTCTTTTTTTATTTAACTCTTTGAGTCCTTGATTAATCATTTGCTTCTCAACGCCTGCTGCGAGCGTGCTCCGGTAATCAATTGGTAGTTTTTTTTTCTTTATTTCTTCTGGACAACTATGCACCTAAATAATTCCCGCCTCCGCTACGCTCCTCCTTTATTCTCATTTTATTCTTATACTACTATGCTTTCAACAGTCTATTCAATGTCTGGACATACTGTCAACACCTAATTCTTCTCATCTTTACTTGGA	15617.5	421.136	0.00549945	2.83983e+06
T362	MSM66	GeoB22361-02	2017-08-19	71.9999	-67.0004	50-100	N. pachyderma	S18F-S19F	45E-47F	TGATCAGTACAGTGAGCATCTCAATATAATACACCGTCTTTAGCGCTTAGACGCGGTTATTGGCTTACTTTTTCTTTAACGT	93254	12080.4	0.00473161	1.97087e+07
T363	MSM66	GeoB22361-02	2017-08-19	71.9999	-67.0004	50-100	N. pachyderma	S18F-S19F	45E-47F	GATCAGTACAGTGAGCATCTCAATATAATACACCGTCTTTAGCGCTTAGACGCGGTTATTGGCTTACTTTTTCTTTAACGTTTAAGTGAGTTTAATTAATCG	1554.59	87.762	0.00251312	618588
T366	MSM66	GeoB22361-02	2017-08-19	71.9999	-67.0004	50-100	N. pachyderma	S18F-S19F	45E-47F	TGCTAAATGATCAGTACAGTGAGCATCTCAATATAATACACCGTCTTTAGCGCTTAGACGCGGTTATTGGCTTACTTTTTCTTTAACG	27914.7	4916.3	0.00340791	8.19114e+06
T367	MSM66	GeoB22361-02	2017-08-19	71.9999	-67.0004	50-100	N. pachyderma	S18F-S19F	45E-47F	GATCAGTACAGTGAGCATCTCAATATAATACACCGTCTTTAGCGCTTAGACGCGGTTATTGGCTTACTTTT	3011.07	608.65	0.00426265	706384
T368	MSM66	GeoB22361-02	2017-08-19	71.9999	-67.0004	50-100	N. pachyderma	S18F-S19F	45E-47F	GTACAAGTGAGCATCTCAATATAATACACCGTCTTTAGCGCTTAGACGCGGTTATTGCCATACCTTTTCCTTTACCTTTTAGTTAGTTTTATTTACC	297.773	177.505	0.0025529	116641
T370	MSM66	GeoB22361-02	2017-08-19	71.9999	-67.0004	50-100	N. pachyderma	S18F-S19F	45E-47F	NA	3005.72	718.902	0.00443721	677390
T373	MSM66	GeoB22361-02	2017-08-19	71.9999	-67.0004	50-100	N. pachyderma	S18F-S19F	45E-47F	TGATCAGTACAGTGAGCATCTCAATATAATACACCGTCTTTAGCGCTTAGACGCGGTTATTGGCTTACTTTTTCTTTAACGTTTAAGTGAGTTTAATTAACCGATGATTTCTAATGTGCGCGGTAAAGCCTGCTTCGAGAGTAAGCGGGTAATCCATTGGAAGTAATGATTTCTCTATATCTAGTGCACAACTATGTACGGCATTCATTCCCGAGACGGCTAGTTTCGTCTTTTAGTGCGAATGTAGTGTTATTCAAACGTACGTGCAATTGTCAATTCATGGTGGGGACAGACCATTGTTAACTGTTGGTCTCGGTCTTAACTAGGAATGCCTCGTACGGG	490.219	178.422	0.00138923	352872
T374	MSM66	GeoB22361-02	2017-08-19	71.9999	-67.0004	50-100	N. pachyderma	S18F-S19F	45E-47F	TAAATGATCAGTACAGTGAGCATCTCAATATAATACACCGTCTTTAGCGCTTAGACGCGGTAATTGCTATACCTTTTTCTTTAACGTT	373.045	141.79	0.0026897	138694
T220	M124	K349	2016-03-12	29.18	-20.05	20-40	T. sacculifer	S18F-S19F	45E-47F	GCTACAATGGCTAGCGCAGTGAGCATATTTCAACCGAAACATCGGTTGGCTGTTCTGATTGACCCCTTCTGGGTCTCTCTGTAACACTACCGATGATCCCTCCTCTGAAAAGAGAGGGTAAGCCGTTCGAAATTCTGGTAACGATTCCCCGTAGTTAAGCAAACTTAAACCATAGTGGTGTCAAACGGGTCCGCTTCCATCGGAAAAGATTCCTCCGGAAAAAGGCTTATGCAGGCATTTCACGTATGCTCCTATAAATTCCTGGTAGGGATAGTCTATTGTAACTGGTAGACTTGTCAACTAGGAATGCCTCGTACGGGA	2486.87	495.713	0.00446464	557015
T222	M124	K349	2016-03-12	29.18	-20.05	20-40	T. sacculifer	S18F-S19F	45E-47F	GAATGGCTAGCGCAGTGAGCATATTTCAACCGAAACATCGGTTGGCTGTTCTGATTGACCCCTTCTGGGTCTCTCTGTAACACTACCGATGATCCCTCCTCTGAAAAGAGAGGGTAAGCCGTTCGAAATTCTGGTAACGATTCCCCGTAGTTAAGCAAACTTAAACCATAGTGGTGTCAAACGGGTCCGCTTCCATCGGAAAAGATTCCTCCGGAAAAAGGCTTATGCAGGCATTTCACGTATGCTCCTATAAATTCCTGGTAGGGATAGTCTATTGTAACTGGTAGACTTGTCAACTAGGAATGCCTCGTACGGGA	3045.26	872.808	0.00213336	1.42745e+06
T223	M124	K349	2016-03-12	29.18	-20.05	20-40	T. sacculifer	S18F-S19F	45E-47F	GCTACAATGGCTAGCGCAGTGAGCATATTTCAACCGAAACATCGGTTGGCTGTTCTGATTGACCCCTTCTGGGTCTCTCTGTAACACTACCGATGATCCCTCCTCTGAAAAGAGAGGGTAAGCCGTTCGAAATTCTGGTAACGATTCCCCGTAGTTAAGCAAACTTAAACCATAGTGGTGTCAAACGGGTCCGCTTCCATCGGAAAAGATTCCTCCGGAAAAAGGCTTATGCAGGCATTTCACGTATGCTCCTATAAATTCCTGGTAGGGATAGTCTATTGTAACTGGTAGACTTGTCAACTAGGAATGCCTCGTACGGG	1111.47	157.332	0.00419117	265194
T400	M133	MP01	2001-12-15	-34.383	-17.5845	0-40	T. sacculifer	S18F-S19F	45E-47F	ATGGCTAGCGCAGTGAGCATATTTCAACCGAAACATCGGTTGGCTGTTCTGATTGACCCCTTCTGGGTCTCTCTGTAACACTACCGATGATCCCTCCTCTGAAAAGAGAGGGTAAGCCGTTCGAAATTCTGGTAACGATTCCCCGTAGTTAAGCAAACTTAAACCATAGTGGTGTCAAACGGGTCCGCTTCCATCGGAAAAGATTCCTCCGGAAAAAGGCTTATGCAGGCATTTCACGTATGCTCCTATAAATTCCTGGTAGGGATAGTCTATTGTAACTGGTAGACTTGTCAACTAGGAATGCCTCGTACGGG	5839.45	1546.7	0.00331843	1.7597e+06
T491	M133	MP01	2001-12-15	-34.383	-17.5845	0-40	T. sacculifer	S18F-S19F	45E-47F	TGGCTAGCGCAGTGAGCATATTTCAACCGAAACATCGGTTGGCTGTTCTGATTGACCCCTTCTGGGTCTCTCTGTAACACTACCGATGATCCCTCCTCTGAAAAGAGAGGGTAAGCCGTTCGAAATTCTGGTAACGATTCCCCGTAGTTAAGCAAACTTAAACCATAGTGGTGTCAAACGGGTCCGCTTCCATCGGAAAAGATTCCTCCGGAAAAAGGCTTATGCAGGCATTTCACGTATGCTCCTATAAATTCCTGGTAGGGATAGTCTATTGTAACTGGTAGACTTGTCAACTAGGAATGCCTCGTACGGGA	42897.2	4504.06	0.00879867	4.87542e+06
T494	M133	MP01	2001-12-15	-34.383	-17.5845	0-40	T. sacculifer	S18F-S19F	45E-47F	CTACAATGGCTAGCGCAGTGAGCATATTTCAACCGAAACATCGGTTGGCTGTTCTGATTGACCCCTTCTGGGTCTCTCTGTAACACTACCGATGATCCCTCCTCTGAAAAGAGAGGGTAAGCCGTTCGAAATTCTGGTAACGATTCCCCGTAGTTAAGCAAACTTAAACCATAGTGGTGTCAAACGGGTCCGCTTCCATCGGAAAAGATTCCTCCGGAAAAAGGCTTATGCAGGCATTTCACGTATGCTCCTATAAATTCCTGGTAGGGATAGTCTATTGTAACTGGTAGACTTGTCAACTAGGAATGCCTCGTACGGG	29092.3	1041.08	0.00522415	5.5688e+06
T496	M133	MP01	2001-12-15	-34.383	-17.5845	0-40	G. siphonifera	S18F-S19F	45E-47F	TGATTAGCGCAGTGCGCATACTTTCAATATGATACATTAGATTGGATTGTTCTGTTGAGCTCCATCTAATACTATCCGGCTTGAGAAGGCTGGGTAATCAATTGTAAGTGCTGGTTCCTCCTCCCGTTGAGCATTTTAATAATGGCCTCTCTACATCCCTAGCAATATGCCTAGTGCGATTGTAGTTGAGCCTTGCCATTTATGCAAGTGTCAATTCTCAGTGGGGACAGACATTTGATAATTCTTTGTCTCGTTCTTAACTAGGAATGCCTCGTACGGGA	19676.6	3491.96	0.0148478	1.32522e+06
T500	M133	MP01	2001-12-15	-34.383	-17.5845	0-40	G. siphonifera	S18F-S19F	45E-47F	TGCTACATTGATTAGCGCAGTGCGCATACTTTCAATATGATACATTAGATTGGATTGTTCTGTTGAGCTCCATCTAATACTATCCGGCTTGAGAAGGCTGGGTAATCAATTGTAAGTGCTGGTTCCTCCTCCCGTTGAGCATTTTAATAATGGCCTCTCTACATCCCTAGCAATATGCCTAGTGCGATTGTAGTTGAGCCTTGCCATTTATGCAAGTGTCAATTCTCAGTGGGGACAGACATTTGATAATTCTTTGTCTCGTTCTTAACTAGGAATGCCTCGTACGGG	5936.67	876.452	0.000974443	6.09238e+06
T671	M133	MP01	2001-12-15	-34.383	-17.5845	0-40	G. glutinata	S18F-S19F	45E-47F	CTACATGATTGTTGCAGTGAGCATCTCAATTTTTTACCTTAACACCGCACACGTGAGTAGCATACTTGTATGTTTACTTTACGCAGCGGTAAAGCCTGCTTCGAGAGCAAGTGGGTAATCAATTAGAAGTAACGATTTCCCAAATTAGCACACTTATATGCGGCGTTTGCGCCCGGGTGCCACTTGTTGGTACTTCTGTGCGTGCAGATGTTTTTTTT	11007.8	1458.15	0.00193531	5.68787e+06
T672	M133	MP01	2001-12-15	-34.383	-17.5845	0-40	G. glutinata	S18F-S19F	45E-47F	TACATGATTGTTGCAGTGAGCATCTCAATTTTTTACCTAACACCGCACACGTGAGTGCATACTTGTATGTTACTTTACGCAGCGGTAAAGCCTGCTTCGAGAGCAAGTGGGTAATCAATTAGAAGTAACGATTTCCCAAATTAGCACACTTATATACGGCGTTTGTGCCCGGGTTTCACTTGTTGGAGCTTTTGTGCGCGCAGATGTTTTTTCCGT	5779.91	41.2597	0.00254092	2.27473e+06
T675	M133	MP01	2001-12-15	-34.383	-17.5845	0-40	G. glutinata	S18F-S19F	45E-47F	TGATTGTTGCAGTGAGCATCTCAATTTTTTACCTAACACCGCACACGTGAGTGCATACTTGTATGTTACTTTACGCAGCGGTAAAGCCTGCTTCGAGAGCAAGTGGGTAATCAATTAGAAGTAACGATTTCCCAAATTAGCACACTTATATACGGCGTTTGTGCCCGGGTTTCACTTGTTGGAACTTTTGTGCGCGCAGATGTTTTTT	1557.84	181.796	0.00238503	653173
T679	M133	MP01	2001-12-15	-34.383	-17.5845	0-40	G. glutinata	S18F-S19F	45E-47F	CAATGATTGTTGCAGTGAGCATCTCAATTTTTTACCTAACACCGCACACGTGAGTGCATACTTGTATGTTACTTTACGCAGCGGTAAAGCCTGCTTCGAGAGCAAGTGGGTAATCAATTAGAAGTAACGATTTCCCAAATTAGCACACTTATATGCGGCGTTTGCGCCCGGGTATCACTTGTTGGTACTTCTGTGCGTGCAGATGTTTTTTTCCGCATGTGCAATTGTCAATTCATGGTGGGGACAGACCATTGTTAATTGTTGGTCTCGGTCTTAACTAGGAATGCCTCGTACGGG	1365.7	458.397	0.000851808	1.60329e+06
T688	M133	MP01	2001-12-15	-34.383	-17.5845	0-40	T. sacculifer	S18F-S19F	45E-47F	CTACAATGGCTAGCGCAGTGAGCATATTTCAACCGAAACATCGGTTGGCTGTTCTGATTGACCCCTTCTGGGTCTCTCTGTAACACTACCGATGATCCCTCCTCTGAAAAGAGAGGGTAAGCCGTTCGAAATTCTGGTAACGATTCCCCGTAGTTAAGCAAACTTAAACCATAGTGGTGTCAAACGGGTCCGCTTCCATCGGAAAAGATTCCTCCGGAAAAAGGCTTATGCAGGCATTTCACGTATGCTCCTATAAATTCCTGGTAGGGATAGTCTATTGTAACTGGTAGACTTGTCAACTAGGAATGCCTCGTACGG	7658.07	609.063	0.00497758	1.53851e+06
T802	M133	MP02	2016-12-16	-36.1528	15.667	0-20	N. dutertrei	S18F-S19F	45E-47F	CTACAATGATCAGTACAGTGAGCATCTCAATATTATACACCGTATTAAGCGCTTAGTTGCGATTATTGGCTCATTATTGGGTCTTTTAATTGTATTTCTAATGCGCGCGGTAAAGCCTGCTTCGAGAGTAAGTGGGTAATCCATTGGAAGTAATGATTTCTCTTTTTATAGCACACCTATATACGGCATTCATTCCCGGGACGACTAGTTTCGTCTTTTTTGTGCGAATGTAATGTATTCTTTATCCGTATGTGCGATTGTCAATTCATGGTGGGGACAGACCATTGTTAATTGTTGGTCTCGGTCTTAACTAGGAATGCCTCGTACGGG	291.874	80.0142	0.0106468	27414.1
T803	M133	MP02	2016-12-16	-36.1528	15.667	0-20	N. dutertrei	S18F-S19F	45E-47F	TGATCAGTACAGTGAGCATCTCAATATTATACACCGTATTAAGCGCTTAGTTGCGATTATTGGCTCATTATTGGGTCTTTTAATTGTATTTCTAATGCGCGCGGTAA	2317.63	705.079	0.00509839	454581
T807	M133	MP02	2016-12-16	-36.1528	15.667	20-40	N. dutertrei	S18F-S19F	45E-47F	TGATCAGTACAGTGAGCATCTCAATATTATACACCGTATTAAGCGCTTAGTTGCGATTATTGGCCCATTATTGGGTCTTTTAATTGTATTTCTAATGCGCGCGGTAAAGCCTGCTTCGAGAGTAAGTGGGTAATCCATTGGAAGTAATGATTTCTCTTTTTATAGCACACCTATATACGGCATTCATTCCCGGGACGACTAGTTTCGTCTTTTTTGTGCGAATGTAATGTATTCTTTATCCGTATGTGCGATTGTCAATTCATGGTGGGGACAGACCATTGTTAATTGTTGGTCTCGGTCTTAACTAGGAATGCCTCGTACGGG	61607.5	2089.49	0.0114831	5.36508e+06
T808	M133	MP02	2016-12-16	-36.1528	15.667	20-40	N. dutertrei	S18F-S19F	45E-47F	GTGCTACAATGATCAGTACAGTGAGCATCTCAATATTATACACCGTATTAAGCGCTTGGTTGCGATTATTGGCTCATTATTGGGTCTTTTAATTGTATTTCCAATGCGCGCGGTAAAGCCTGCTTCGAGAGTAAGTGGGTAATCCATTGGAAGTAATGATTTCTCTTTTTATAGCACACCTATATACGGCATTCATTCCCGGGACGACTAGTTTCGTCTTTTTTGTGCGAATGTAATGTATTCTTTATCCGTATGTGCGATTGTCAATTCATGGTGGGGACAGACCATTGTTAATTGTTGGTCTCGGTCTTAACTAGGAATGCCTCGTACGGG	1442.52	280.533	0.00912343	158111
T811	M133	MP02	2016-12-16	-36.1528	15.667	20-40	N. dutertrei	S18F-S19F	45E-47F	TACAATGATCAGTACAGTGAGCATCTCAATATTATACACCGTATTAAGCGCTTAGTTGCGATTATTGGCTCATTATTGGGTCTTTTAATTGTATTTCTAATGCGCGCGGTAAAGCCTGCTTCGAGAGTAAGTGGGTAATCCATTGGAAGTAATGATTTCTCTTTTTATAGCACACCTATATACGGCATTCATTCCCGGGACGACTAGTTTCGTCTTTTTTGTGCGAATGTAATGTATTCTTTATCCGTATGTGCGATTGTCAATTCATGGTGGGGACAGACCATTGTTAATTGTTGGTCTCGGTCTTAACTAGGAATGCCTCGTACGGG	13205.1	1293.28	0.00319115	4.13804e+06
T815	M133	MP02	2016-12-16	-36.1528	15.667	60-80	N. dutertrei	S18F-S19F	45E-47F	GATCAGTACAGTGAGCATCTCAATATTATACACCGTATTAAGCGCTTAGTTGCGATTATTGGCTCATTATTGGGTCTTTTAATTGTATTTCTAATGCGCGCGGTAAAGCCTGCTTCGAGAGTAAGTGGGTAATCCATTGGAAGTAATGATTTCTCTTTTTATAGCACACCTATATACGGCATTCATTCCCGGGACGACTAGTTTCGTCTTTTTTGTGCGAATGTAATGTATTCTTTATCCGTATGTGCGATTGTCAATTCATGGTGGGGACAGACCATTGTTAATTGTTGGTCTCGGTCTTAACTAGGAATGCCTCGTACGGGA	127930	8426.04	0.00661967	1.93258e+07
T816	M133	MP02	2016-12-16	-36.1528	15.667	60-80	N. dutertrei	S18F-S19F	45E-47F	CTACAATGATCAGTACAGTGAGCATCTCAATATTATACACCGTATTAAGCGCTTAGTTGCGATTATTGGCTCATTATTGGGTCTTTTAATTGTATTTCTAATGCGCGCGGTAAAGCCTGCTTCGAGAGTAAGTGGGTAATCCATTGGAAGTAATGATTTCTCTTTTTATAGCACACCTATATACGGCATTCATTCCCGGGACGACTAGTTTCGTCTTTTTTGTGCGAATGTAATGTATTCTTTATCCGTATGTGCGATTGTCAATTCATGGTGGGGACAGACCATTGTTAATTGTTGGTCTCGGTCTTAACTAGGAATGCCTCGTACGGG	17419.9	1436.49	0.00911921	1.91025e+06
T817	M133	MP02	2016-12-16	-36.1528	15.667	60-80	N. dutertrei	S18F-S19F	45E-47F	TACAATGATCAGTACAGTGAGCATCTCAATATTATACACCGTATTAAGCGCTTAGTTGCGATTATTGGCTCATTATTGGGTCTTTTAATTGTATTTCTAATGCGCGCGGTAAAGCCTGCTTCGAGAGTAAGTGGGTAATCCATTGGAAGTAATGATTTCTCTTTTTATAGCACACCTATATACGGCATTCATTCCCGGGACGACTAGTTTCGTCTTTTTTGTGCGAATGTAATGTATTCTTTATCCGTATGTGCGATTGTCAATTCATGGTGGGGACAGACCATTGTTAATTGTTGGTCTCGGTCTTAACTAGGAATGCCTCGTACGGG	6171.24	109.636	0.00794616	776632
T829	M133	MP02	2016-12-16	-36.1528	15.667	40-60	N. dutertrei	S18F-S19F	45E-47F	TGATCAGTACAGTGAGCATCTCAATATTATACACCGTATTAAGCGCTTAGTTGCGATTATTGGCTCATTATTGGGTCTTTTAATTGTATTTCTAATGCGCGCGGTAAAGCCTGCTTCGAGAGTAAGTGGGTAATCCATTGGAAGTAATGATTTCTCTTTTTATAGCACACCTATATACGGCATTCATTCCCGGGACGACTAGTTTCGTCTTTTTTGTGCGAATGTAATGTATTCTTTATCCGTATGTGCGATTGTCAATTCATGGTGGGGACAGACCATTGTTAATTGTTGGTCTCGGTCTTAACTAGGAATGCCTTCGTACGGGA	31304.7	2797.77	0.00974585	3.21211e+06
T831	M133	MP02	2016-12-16	-36.1528	15.667	40-60	N. dutertrei	S18F-S19F	45E-47F	TAAATGATCAGTACAGTGAGCATCTCAATATTATACACCGTATTAAGCGCTTAGTTGCGATTATTGGCTCATTATTGGGTCTTTTAATTGTATTTCTAATGCGCGCGGTAAAGCCTGCTTCGAGAGTAAGTGGGTAATCCATTGGAAGTAATGATTTCTCTTTTTATAGCACACCTATATACGGCATTCATTCCCGGGACGACTAGTTTCGTCTTTTTTGTGCGAATGTAATGTATTCTTTATCCGTATGTGCGATTGTCAATTCATGGTGGGGACAGACCATTGTTAATTGTTGGTCTCGGTCTTAACTAGGAATGCCTCGTACGGG	1403.45	337.526	0.00880047	159474
T832	M133	MP02	2016-12-16	-36.1528	15.667	40-60	N. dutertrei	S18F-S19F	45E-47F	ATGATCAGTACAGTGAGCATCTCAATATTATACACCGTATTAAGCGCTTAGTTGCGATTATTGGCCCATTATTGGGTCTTTTAATTGTATTTCTAATGCGCGCGGTAAAGCCTGCTTCGAGAGTAAGTGGGTAATCCATTGGAAGTAATGATTTCTCTTTTTATAGCACACCTATATACGGCATTCATTCCCGGGACGACTAGTTTCGTCTTTTTTGTGCGAATGTAATGTATTCTTTATCCGTATGTGCGATTGTCAATTCATGGTGGGGACAGACCATTGTTAATTGTTGGTCTCGGTCTTAACTAGGAATGCCTCGTACGGG	10539	312.127	0.00587294	1.7945e+06
T833	M133	MP02	2016-12-16	-36.1528	15.667	40-60	N. dutertrei	S18F-S19F	45E-47F	ACATGATCAGTACAGTGAGCATCTCAATATTATACACCGTATTAAGCGCTTAGTTGCGATTATTGGCTCATTATTGGGTCTTTTAATTGTATTTCTAATGCGCGCGGTAAAGCCTGCTTCGAGAGTAAGTGGGTAATCCATTGGAAGTAATGATTTCTCTTTTTATAGCACACCTATATACGGCATTCATTCCCGGGACGACTAGTTTCGTCTTTTTTGTGCGAATGTAATGTATTCTTTATCCGTATGTGCGATTGTCAATTCATGGTGGGGACAGACCATTGTTAATTGTTGGTCTCGGTCTTAACTAGGAATGCCTCGTACGGGA	17955.7	2575.46	0.00925521	1.94007e+06
T834	M133	MP02	2016-12-16	-36.1528	15.667	40-60	N. dutertrei	S18F-S19F	45E-47F	GCTACAATGATCAGTACAGTGAGCATCTCAATATTATACACCGTATTAAGCGCTTAGTTGCGATTATTGGCTCATTATTGGGTCTTTTAATTGTATTTCTAATGCGCGCGGTAAAGCCTGCTTCGAGAGTAAGTGGGTAATCCATTGGAAGTAATGATTTCTCTTTTTATAGCACACCTATATACGGCATTCATTCCCGGGACGACTAGTTTCGTCTTTTTTGTGCGAATGTAATGTATTCTTTATCCGTATGTGCGATTGTCAATTCATGGTGGGGACAGACCATTGTTAATTGTTGGTCTCGGTCTTAACTAGGAATGCCTCGTACGG	3889.69	737.797	0.00484033	803600
T837	M133	MP02	2016-12-16	-36.1528	15.667	40-60	N. dutertrei	S18F-S19F	45E-47F	ATGATCAGTACAGTGAGCATCTCAATATTATACACCGTATTAAGCGCTTAGTTGCGATTATTGGCTCATTATTGGGTCTTTTAATTGTATTTCTAATGCGCGCGGTAAAGCCTGCTTCGAGAGTAAGTGGGTAATCCATTGGAAGTAATGATTTCTCTTTTTATAGCACACCTATATACGGCATTCATTCCCGGGACGACTAGTTTCGTCTTTTTTGTGCGAATGTAATGTATTCTTTATCCGTATGTGCGATTGTCAATTCATGGTGGGGACAGACCATTGTTAATTGTTGGTCTCGGTCTTAACTAGGAATGCCTCGTACGG	16010.9	2029.81	0.00806829	1.98442e+06
T838	M133	MP02	2016-12-16	-36.1528	15.667	40-60	N. dutertrei	S18F-S19F	45E-47F	TGATCAGTACAGTGAGCATCTCAATATTATACACCGTATTAAGCGCTTAGTTGCGATTATTGGCTCATTATTGGGTCTTTTAATTGTATTTCTAATGCGCGCGGTAAAGCCTGCTTCGAGAGTAAGTGGGTAATCCATTGGAAGTAATGATTTCTCTTTTTATA	23897.4	3130.41	0.00414884	5.76004e+06
T839	M133	MP02	2016-12-16	-36.1528	15.667	40-60	N. dutertrei	S18F-S19F	45E-47F	TGATCAGTACAGTGAGCATCTCAATATTATACACCGTATTAAGCGCTTAGTTGCGATTATTGGCTCATTATTGGGTCTTTTAATTGTATTTCTAATGCGCGCGGTAAAGCCTGCTTCGAGAGTAAGTGGGTAATCCATTGGAAGTAATGATTTCTCTTTTTATAGCACACCTATATACGGCATTCATTCCCGGGACGACTAGTTTCGTCTTTTTTGTGCGAATGTAATGTATTCTTTATCCGTATGTGCGATTGTCAATTCATGGTGGGGACAGACCATTGTTAATTGTTGGTCTCGGTCTTAACTAGGAATGCCTTCGTACGGGA	90260	30386.4	0.00817686	1.10385e+07
T841	M133	MP02	2016-12-16	-36.1528	15.667	40-60	N. dutertrei	S18F-S19F	45E-47F	GCTAAATGATCAGTACAGTGAGCATCTCAATATTATACACCGTATTAAGCGCTTAGTTGCGATTATTGGCTCATTATTGGGTCTTTTAATTGTATTTCTAATGCGCGC	626.811	173.803	0.00254899	245905
T845	M133	MP02	2016-12-16	-36.1528	15.667	0-20	G. siphonifera	S18F-S19F	45E-47F	GCTACATTGATTAGCGCAGTGCGCATACTTTCAATATGATACATTAGATTGGATTGTTCTGTTGAGCTCCATCTAATACTATCCGGCTTGAGAAGGCTGGGTAATCAATTGTAAGTGCTGGTTCCTCCTCCCGTTGAGCATTTTAATAATGGCCTCTCTACATCCCTAGCAATATGCCTAGTGCGATTGTAGTTGAGCCTTGCCATTTATGCAAGTGTCAATTCTCAGTGGGGACAGACATTTGATAATTCTTTGTCTCGTTCTTAACTAGGAATGCCTCGTACGGG	3399.23	433.91	0.00100006	3.39901e+06
T851	M133	MP02	2016-12-16	-36.1528	15.667	20-40	G. siphonifera	S18F-S19F	45E-47F	GATTAGCGCAGTGCGCATACTTTCAATATGATACATTGGATTGGAGTGGTCTGGTGAGCTCCGTCTAATACTGTCCTGCCTGAGAAGGCTGGGTAATCAATTGTAAGTGCTGGTTTCCTCCTCCCGTTGAGCATTTTAATAATGGCCTCTCTACATCCCTAGCA	3671.35	127.443	0.00175657	2.09007e+06
T853	M133	MP02	2016-12-16	-36.1528	15.667	40-60	G. siphonifera	S18F-S19F	45E-47F	TGCTACATTGATTAGCGCAGTGCGCATACTTTCAATATGATACATTAGATTGGATTGTTCTGTTGAGCTCCATCTAATACTATCCGGCTTGAGAAGGCTGGGTAATCAATTGTAAGTGCTGGTTCCTCCTCCCGTTGAGCATTTTAATAATGGCCTCTCTACATCCCTAGCAATATGCCTAGTGCGATTGTAGTTGAGCCTTGCCATTTATGCAAGTGTCAATTCTCAGTGGGGACAGACATTTGATAATTCTTTGTCTCGTTCTTAACTAGGAATGCCTCGTACGGG	5738.63	198.4	0.00528419	1.086e+06
T855	M133	MP02	2016-12-16	-36.1528	15.667	40-60	G. siphonifera	S18F-S19F	45E-47F	TGCTACATTGATTAGCGCAGTGCGCATACTTTCAATATGATACATTAGATTGGATTGTTCTGTTGAGCTCCATCTAATACTATCCGGCTTGAGAAGGCTGGGTAATCAATTGTAAGTGCTGGTTCCTCCTCCCGTTGAGCATTTTAATAATGGCCTCTCTACATCCCTAGCAATATGCCTAGTGCGATTGTAGTTGAGCCTTGCCATTTATGCAAGTGTCAATTCTCAGTGGGGACAGACATTTGATAATTCTTTGTCTCGTTCTTAACTAGGAATGCCTCGTACGGGA	2334.57	543.045	0.00246393	947501
T857	M133	MP02	2016-12-16	-36.1528	15.667	40-60	G. siphonifera	S18F-S19F	45E-47F	GTGCTACATTGATTAGCGCAGTGCGCATACTTTCAATATGATACATTAGATTGGATTGTTCTGTTGAGCTCCATCTAATACTATCCGGCTTGAGAAGGCTGGGTAATCAATTGTAAGTGCTGGTTCCTCCTCCCGTTGAGCATTTTAATAATGGCCTCTCTACATCCCTAGCAATATGCCTAGTGCGATTGTAGTTGAGCCTTGCCATTTATGCAAGTGTCAATTCTCAGTGGGGACAGACATTTGATAATTCTTTGTCTCGTTCTTAACTAGGAATGCCTCGTACGGG	4116.5	964.665	0.00306681	1.34228e+06
T859	M133	MP02	2016-12-16	-36.1528	15.667	40-60	G. siphonifera	S18F-S19F	45E-47F	TGCTACATTGATTAGCGCAGTGCGCATACTTTCAATATGATACATTAGATTGGATTGTTCTGTTGAGCTCCATCTAATACTATCCGGCTTGAGAAGGCTGGGTAATCAATTGTAAGTGCTGGTTCCTCCTCCCGTTGAGCATTTTAATAATGGCCTCTCTACATCCCTAGCAATATGCCTAGTGCGATTGTAGTTGAGCCTTGCCATTTATGCAAGTGTCAATTCTCAGTGGGGACAGACATTTGATAATTCTTTGTCTCGTTCTTAACTAGGAATGCCTCGTACGGG	815.235	88.4351	0.00335511	242983
T860	M133	MP02	2016-12-16	-36.1528	15.667	40-60	G. siphonifera	S18F-S19F	45E-47F	GCTACATTGATTAGCGCAGTGCGCATACTTTCAATATGATACATTGGATTGGTGGTGAATTGTTGGCCCCGTCTAATACTGTCCTGTCTGAGAAGGCTGGGTAATCAATTGTAAGTGCTGGTTCCTACTCCCGTTGAGCATTTTAATAATGGCCTCTCTACATCCCTAGTAACCCTAGTGCGATTGTAGTTGAGCCTTGCCATTTATGCAAGTGTCAATTCTCAGTGGGGACAGACATTTGATAATTCTTTGTCTCGTTCTTAACTAGGAATGCCTCGTACGGG	1435.63	429.724	0.00774462	185371
T861	M133	MP02	2016-12-16	-36.1528	15.667	40-60	G. siphonifera	S18F-S19F	45E-47F	ATGATTAGCGCAGTGCGCATACTTTCAATATGATACATTAGATTGGATTGTTCTGTTGAGCTCCATCTAATACTATCCGGCTTGAGAAGGCTGGGTAATCAATTGTAAGTGCTGGTTCCTCCTCCCGTTGAGCATTTTAATAATGGCCTCTCTACATCCCTAGCAATATGCCTAGTGCGATTGTAGTTGAGCCTTGCCATTTATGCAAGTGTCAATTCTCAGTGGGGACAGACATTTGATAATTCTTTGTCTCGTTCTTAACTAGGAATGCCTCGTACGGGA	4286.55	1006.54	0.00295016	1.45299e+06
T862	M133	MP02	2016-12-16	-36.1528	15.667	40-60	G. siphonifera	S18F-S19F	45E-47F	ATTGATTAGCGCAGTGCGCATACTTTCAATATGATACATTAGATTGGATTGTTCTGTTGAGCTCCATCTAATACTATCCGGCTTGAGAAGGCTGGGTAATCAATTGTAAGTGCTGGTTCCTCCTCCCGTTGAGCATTTTAATAATGGCCTCTCTACATCCCTAGCAATATGCCTAGTGCGATTGTAGTTGAGCCTTGCCATTTATGCAAGTGTCAATTCTCAGTGGGGACAGACATTTGATAATTCTTTGTCTCGTTCTTAACTAGGAATGCCTCGTACGGGA	3454.94	259.561	0.0040136	860808
T864	M133	MP02	2016-12-16	-36.1528	15.667	40-60	G. siphonifera	S18F-S19F	45E-47F	TTGATTAGCGCAGTGCGCATACTTTCAATATGATACATTAGATTGGATTGTTCTGTTGAGCTCCATCTAATACTATCCGGCTTGAGAAGGCTGGGTAATCAATTGTAAGTGCTGGTTCCTCCTCCCGTTGAGCATTTTAATAATGGCCTCTCTACATCCCTAGCAATATGCCTAGTGCGATTGTAGTTGAGCCTTGCCATTTATGCAAGTGTCAATTCTCAGTGGGGACAGACATTTGATAATTCTTTGTCTCGTTCTTAACTAGGAATGCCTCGTACGGG	12225.3	1235.29	0.00158744	7.70127e+06
T865	M133	MP02	2016-12-16	-36.1528	15.667	40-60	G. siphonifera	S18F-S19F	45E-47F	TGATTAGCGCAGTGCGCATACTTTCAATATGATACATTAGATTGGATTGTTCTGTTGAGCTCCATCTAATACTATCCGGCTTGAGAAGGCTGGGTAATCAATTGTAAGTGCTGGTTCCTCCTCCCGTTGAGCATTTTAATAATGGCCTCTCTACATCCCTAGCAATATGCCTAGTGCGATTGTAGTTGAGCCTTGCCATTTATGCAAGTGTCAATTCTCAGTGGGGACAGACATTTGATAATTCTTTGTCTCGTTCTTAACTAGGAATGCCTCGTACGGGA	6328.14	543.676	0.000549462	1.1517e+07
T866	M133	MP02	2016-12-16	-36.1528	15.667	40-60	G. siphonifera	S18F-S19F	45E-47F	TTGATTAGCGCAGTGCGCATACTTTCAATATGATACATTAGATTGGATAGCTTTTGCTTCCATCTAATACTATCCGGCTTGAGAAGGCTGGGTAATCAATTGTAAGTGCTGGTTCCTCCTCCCGTTGAGCATTTTAATAATGGCCTCTCTACATCCCTAGTAATATGACTAGTGCGATTGTAGTTGAGCCTTGCCATTTATGCAAGTGTCAATTCTCAGTGGGGACAGACATTTGATAATTCTTTGTCTCGTTCTTAACTAGGAATGCCTCGTACGGGA	4137.13	299.764	0.00237925	1.73884e+06
T870	M133	MP02	2016-12-16	-36.1528	15.667	40-60	G. siphonifera	S18F-S19F	45E-47F	GCTACATTGATTAGCGCAGTGCGCATACTTTCAATATGATACATTAGATTGGATTGTTCTGTTGAGCTCCATCTAATACTATCCGGCTTGAGAAGGCTGGGTAATCAATTGTAAGTGCTGGTTCCTCCTCCCGTTGAGCATTTTAATAATGGCCTCTCTACATCCCTAGCAATATGCCTAGTGCGATTGTAGTTGAGCCTTGCCATTTATGCAAGTGTCAATTCTCAGTGGGGACAGACATTTGATAATTCTTTGTCTCGTTCTTAACTAGGAATGCCTCGTACGGGA	1204.09	126.666	0.0010308	1.16812e+06
T871	M133	MP02	2016-12-16	-36.1528	15.667	40-60	G. siphonifera	S18F-S19F	45E-47F	TGCTACATTGATTAGCGCAGTGCGCATACTTTCAATATGATACATTAGATTGGATAGCTTTTGCTTCCATCTAATACTATCCGGCTTGAGAAGGCTGGGTAATCAATTGTAAGTGCTGGTTCCTCCTCCCGTTGAGCATTTTAATAATGGCCTCTCTACATCCCTAGTAATATGACTAGTGCGATTGTAGTTGAGCCTTGCCATTTATGCAAGTGTCAATTCTCAGTGGGGACAGACATTTGATAATTCTTTGTCTCGTTCTTAACTAGGAATGCCTCGTACGGGA	1904.88	318.618	0.00195089	976415
T873	M133	MP02	2016-12-16	-36.1528	15.667	40-60	G. siphonifera	S18F-S19F	45E-47F	GACTACATTGATTAGCGCAGTGCGCATACTTTCAATATGATACATTAGATTGGATTGTTCTGTTGAGCTCCATCTAATACTATCCGGCTTGAGAAGGCTGGGTAATCAATTGTAAGTGCTGGTTCCTCCTCCCGTTGAGCATTTTAATAATGGCCTCTCTACATCCCTAGCAATATGCCTAGTGCGATTGTAGTTGAGCCTTGCCATTTATGCAAGTGTCAATTCTCAGTGGGGACAGACATTTGATAATTCTTTGTCTCGTTCTTAACTAGGAATGCCTCGTACGGG	1122.62	111.502	0.00609227	184269
T875	M133	MP02	2016-12-16	-36.1528	15.667	60-80	G. siphonifera	S18F-S19F	45E-47F	ATTGATTAGCGCAGTGCGCATACTTTCAATATGATACATTGGATTGGTGGTGAATTGTTGGCCCCGTCTAATACTGTCCTGTCTGAGAAGGCTGGGTAATCAATTGTAAGTGCTGGTTCCTACTCCCGTTGAGCATTTTAATAATGGCCTCTCTACATCCCTAGTAACCCTAGTGCGATTGTAGTTGAGCCTTGCCATTTATGCAAGTGTCAATTCTCAGTGGGGACAGACATTTGATAATTCTTTGTCTCGTTCTTAACTAGGAATGCCTCGTACGGGA	1685.84	84.0962	0.00664853	253565
T877	M133	MP02	2016-12-16	-36.1528	15.667	60-80	G. siphonifera	S18F-S19F	45E-47F	GATTAGCGCAGTGCGCATACTTTCAATATGATACATTAGATTGGATTGTTCTGTTGAGCTCCATCTAATACTATCCGGCTTGAGAAGGCTGGGTAATCAATTGTAAGTGCTGGTTCCTCCTCCCGTTGAGCATTTTAATAATGGCCTCTCTACATCCCTAGCAATATGCCTAGTGCGATTGTAGTTGAGCCTTGCCATTTATGCAAGTGTCAATTCTCAGTGGGGACAGACATTTGATAATTCTTTGTCTCGTTCTTAACTAGGAATGCCTCGTACGGGA	4385.61	771.095	0.00527549	831317
T880	M133	MP02	2016-12-16	-36.1528	15.667	60-80	G. siphonifera	S18F-S19F	45E-47F	TGCGCATACTTTCAATATGATACATTGGATTGGTGGTGAATTGTTGGCCCCGTCTAATACTGTCCTGTCTGAGAAGGCTGGGTAATCAATTGTAAGTGCTGGTTCCTACTCCCGTTGAGCATTTTAATAATGGCCTCTCTACATCCCTAGTAACCCTAGTGCGATTGTAGTTGAGCCTTGCCATTTATGCAAGTGTCAATTCTCAGTGGGGACAGACATTTGATAATTCTTTGTCTCGTTCTTAACTAGGAATGCCTCGTACGGGA	457.504	172.77	0.00840654	54422.4
T881	M133	MP02	2016-12-16	-36.1528	15.667	60-80	G. siphonifera	S18F-S19F	45E-47F	CTACATTGATTAGCGCAGTGCGCATACTTTCAATATGATACATTAGATTGGATAGCTTTTGCTTCCATCTAATACTATCCGGCTTGAGAAGGCTGGGTAATCAATTGTAAGTGCTGGTTCCTCCTCCCGTTGAGCATTTTAATAATGGCCTCTCTACATCCCTAGTAATATGACTAGTGCGATTGTAGTTGAGCCTTGCCATTTATGCAAGTGTCAATTCTCAGTGGGGACAGACATTTGATAATTCTTTGTCTCGTTCTTAACTAGGAATGCCTCGTACGGGA	7803.89	311.772	0.00445005	1.75367e+06
T884	M133	MP02	2016-12-16	-36.1528	15.667	60-80	G. siphonifera	S18F-S19F	45E-47F	CTAATTGATTAGCGCAGTGCGCATACTTTCAATATGATACATTAGATTGGATTGTTCTGTTGAGCTCCATCTAATACTATCCGGCTTGAGAAGGCTGGGTAATCAATTGTAAGTGCTGGTTCCTCCTCCCGTTGAGCATTTTAATAATGGCCTCTCTACATCCCTAGCAATATGCCTAGTGCGATTGTAGTTGAGCCTTGCCATTTATGCAAGTGTCAATTCTCAGTGGGGACAGACATTTGATAATTCTTTGTCTCGTTCTTAACTAGGAATGCCTCGTACGGGA	1922.98	479.66	0.00462688	415611
T034	M133	MP02	2016-12-16	-36.1528	15.667	40-60	T. sacculifer	S18F-S19F	45E-47F	TGGCTAGCGCAGTGAGCATATTTCAACCGAAACATCGGTTGGCTGTTCTGATTGACCCCTTCTGGGTCTCTCTGTAACACTACCGATGATCCCTCCTCTGAAAAGAGAGGGTAAGCCGTTCGAAATTCTGGTAACGATTCCCCGTAGTTAAGCAAACTTAAACCATAGTGGTGTCAAACGGGTCCGCTTCCATCGGAAAAGATTCCTCCGGAAAAAGGCTTATGCAGGCATTTCACGTATGCTCCTATAAATTCCTGGTAGGGATAGTCTATTGTAACTGGTAGACTTGTCAACTAGGAATGCCTCGTACGGG	628.751	368.943	0.0131115	47954.2
T040	M133	MP02	2016-12-16	-36.1528	15.667	40-60	T. sacculifer	S18F-S19F	45E-47F	CAATGGCTAGCGCAGTGAGCATATTTCAACCGAAACATCGGTTGGCTGTTCTGATTGACCCCTTCTGGGTCTCTCTGTAACACTACCGATGATCCCTCCTCTGAAAAGAGAGGGTAAGCCGTTCGAAATTCTGGTAACGATTCCCCGTAGTTAAGCAAACTTAAACCATAGTGGTGTCAAACGGGTCCGCTTCCATCGGAAAAGATTCCTCCGGAAAAAGGCTTATGCAGGCATTTCACGTATGCTCCTATAAATTCCTGGTAGGGATAGTCTATTGTAACTGGTAGACTTGTCAACTAGGAATGCCTCGTACGGG	15307.3	5112.68	0.0177659	861614
T041	M133	MP02	2016-12-16	-36.1528	15.667	40-60	T. sacculifer	S18F-S19F	45E-47F	TACAATGGCTAGCGCAGTGAGCATATTTCAACCGAAACATCGGTTGGCTGTTCTGATTGACCCCTTCTGGGTCTCTCTGTAACACTACCGATGATCCCTCCTCTGAAAAGAGAGGGTAAGCCGTTCGAAATTCTGGTAACGATTCCCCGTAGTTAAGCAAACTTAAACCATAGTGGTGTCAAACGGGTCCGCTTCCATCGGAAAAGATTCCTCCGGAAAAAGGCTTATGCAGGCATTTCACGTATGCTCCTATAAATTCCTGGTAGGGATAGTCTATTGTAACTGGTAGACTTGTCAACTAGGAATGCCTCGTACGGG	8971.29	885.356	0.00762222	1.17699e+06
T042	M133	MP02	2016-12-16	-36.1528	15.667	40-60	T. sacculifer	S18F-S19F	45E-47F	TGGCTAGCGCAGTGAGCATATTTCAACCGAAACATCGGTTGGCTGTTCTGATTGACCCCTTCTGGGTCTCTCTGTAACACTACCGATGATCCCTCCTCTGAAAAGAGAGGGTAAGCCGTTCGAAATTCTGGTAACGATTCCCCGTAGTTAAGCAAACTTAAACCATAGTGGTGTCAAACGGGTCCGCTTCCATCGGAAAAGATTCCTCCGGAAAAAGGCTTATGCAGGCATTTCACGTATGCTCCTATAAATTCCTGGTAGGGATAGTCTATTGTAACTGGTAGACTTGTCAACTAGGAATGCCTCGTACGGGA	37983.6	12981.8	0.0280832	1.35254e+06
T044	M133	MP02	2016-12-16	-36.1528	15.667	40-60	N. dutertrei	S18F-S19F	45E-47F	GATCAGTACAGTGAGCATCTCAATATTATACACCGTATTAAGCGCTTAGTTGCGATTATTGGCTCATTATTGGGTCTTTTAATTGTATTTCTAATGCGCGCGGTAAAGCCTGCTTCGAGAGTAAGTGGGTAATCCATTGGAAGTAATGATTTCTCTTTTTATAGCACACCTATATACGGCATTCATTCCCGGGACGACTAGTTTCGTCTTTTTTGTGCGAATGTAATGTATTCTTTATCCGTATGTGCGATTGTCAATTCATGGTGGGGACAGACCATTGTTAATTGTTGGTCTCGGTCTTAACTAGGAATGCCTCGTACGGG	44331.4	1396.32	0.0321274	1.37986e+06
T046	M133	MP02	2016-12-16	-36.1528	15.667	40-60	N. dutertrei	S18F-S19F	45E-47F	ATGATCAGTACAGTGAGCATCTCAATATTATACACCGTATTAAGCGCTTAGTTGCGATTATTGGCTCATTATTGGGTCTTTTAATTGTATTTCTAATGCGCGCGGTAAAGCCTGCTTCGAGAGTAAGTGGGTAATCCATTGGAAGTAATGATTTCTCTTTTTATAGCACACCTATATACGGCATTCATTCCCGGGACGACTAGTTTCGTCTTTTTTGTGCGAATGTAATGTATTCTTTATCCGTATGTGCGATTGTCAATTCATGGTGGGGACAGACCATTGTTAATTGTTGGTCTCGGTCTTAACTAGGAATGCCTCGTACGGG	121.22	4.11843	0.0316187	3833.82
T047	M133	MP02	2016-12-16	-36.1528	15.667	40-60	N. dutertrei	S18F-S19F	45E-47F	CTACAATGATCAGTACAGTGAGCATCTCAATATTATACACCGTATTAAGCGCTTAGTTGCGATTATTGGCCCATTATTGGGTCTTTTAATTGTATTTCTAATGCGCGCGGTAAAGCCTGCTTCGAGAGTAAGTGGGTAATCCATTGGAAGTAATGATTTCTCTTTTTATAGCACACCTATATACGGCATTCATTCCCGGGACGACTAGTTTCGTCTTTTTTGTGCGAATGTAATGTATTCTTTATCCGTATGTGCGATTGTCAATTCATGGTGGGGACAGACCATTGTTAATTGTTGGTCTCGGTCTTAACTAGGAATGCCTCGTACGGG	6530.16	418.657	0.0299739	217862
T048	M133	MP02	2016-12-16	-36.1528	15.667	40-60	N. dutertrei	S18F-S19F	45E-47F	CTACAATGATCAGTACAGTGAGCATCTCAATATTATACACCGTATTAAGCGCTTAGTTGCGATTATTGGCTCATTATTGGGTCTTTTAATTGTATTTCTAATGCGCGCGGTAAAGCCTGCTTCGAGAGTAAGTGGGTAATCCATTGGAAGTAATGATTTCTCTTTTTATAGCACACCTATATACGGCATTCATTCCCGGGACGACTAGTTTCGTCTTTTTTGTGCGAATGTAATGTATTCTTTATCCGTATGTGCGATTGTCAATTCATGGTGGGGACAGACCATTGTTAATTGTTGGTCTCGGTCTTAACTAGGAATGCCTCGTACGGG	3968.44	921.393	0.0244313	162433
T049	M133	MP02	2016-12-16	-36.1528	15.667	40-60	N. dutertrei	S18F-S19F	45E-47F	GCTACAATGATCAGTACAGTGAGCATCTCAATATTATACACCGTATTAAGCGCTTAGTTGCGATTATTGGCTCATTATTGGGTCTTTTAATTGTATTTCTAATGCGCGCGGTAAAGCCTGCTTCGAGAGTAAGTGGGTAATCCATTGGAAGTAATGATTTCTCTTTTTATAGCACACCTATATACGGCATTCATTCCCGGGACGACTAGTTTCGTCTTTTTTGTGCGAATGTAATGTATTCTTTATCCGTATGTGCGATTGTCAATTCATGGTGGGGACAGACCATTGTTAATTGTTGGTCTCGGTCTTAACTAGGAATGCCTCGTACGGGA	548.626	132.379	0.022621	24253
T050	M133	MP02	2016-12-16	-36.1528	15.667	40-60	N. dutertrei	S18F-S19F	45E-47F	CTACAATGATCAGTACAGTGAGCATCTCAATATTATACACCGTATTAAGCGCTTAGTTGCGATTATTGGCTCATTATTGGGTCTTTTAATTGTATTTCTAATGCGCGCGGTAAAGCCTGCTTCGAGAGTAAGTGGGTAATCCATTGGAAGTAATGATTTCTCTTTTTATAGCACACCTATATACGGCATTCATTCCCGGGACGACTAGTTTCGTCTTTTTTGTGCGAATGTAATGTATTCTTTATCCGTATGTGCGATTGTCAATTCATGGTGGGGACAGACCATTGTTAATTGTTGGTCTCGGTCTTAACTAGGAATGCCTCGTACGGG	3839.88	1052.94	0.0185265	207264
T062	M133	MP02	2016-12-16	-36.1528	15.667	60-80	N. dutertrei	S18F-S19F	45E-47F	GATCAGTACAGTGAGCATCTCAATATTATACACCGTATTAAGCGCTTAGTTGCGATTATTGGCTCATTATTGGGTCTTTTAATTGTATTTCTAATGCGCGCGGTAAAGCC	7814.9	3830.11	0.0251225	311072
T064	M133	MP02	2016-12-16	-36.1528	15.667	60-80	N. dutertrei	S18F-S19F	45E-47F	ACAATGATCAGTACAGTGAGCATCTCAATATTATACACCGTATTAAGCGCTTAGTTGCGATTATTGGCTCATTATTGGGTCTTTTAATTGTATTTCTAATGCGCGCGGTAAAGCCTGCTTCGAGAGTAAGTGGGTAATCCATTGGAAGTAATGATTTCTCTTTTTATAGCACACCTATATACGGCATTCATTCCCGGGACGACTAGTTTCGTCTTTTTTGTGCGAATGTAATGTATTCTTTATCCGTATGTGCGATTGTCAATTCATGGTGGGGACAGACCATTGTTAATTGTTGGTCTCGGTCTTAACTAGGAATGCCTCGTACGGG	4465.43	198.17	0.0168304	265320
T065	M133	MP02	2016-12-16	-36.1528	15.667	60-80	N. dutertrei	S18F-S19F	45E-47F	TGATCAGTACAGTGAGCATCTCAATATTATACACCGTATTAAGCGCTTAGTTGCGATTATTGGCTCATTATTGGGTCTTTTAATTGTATTTCTAATGCGCGCGGTAAAGCCTGCTTCGAGAGTAAGTGGGTAATCCATTGGAAGTAATGATTTCTCTTTTTATAGCACACCTATATACGGCATTCATTCCCGGGACGACTAGTTTCGTCTTTTTTGTGCGAATGTAATGTATTCTTTATCCGTATGTGCGATTGTCAATTCATGGTGGGGACAGACCATTGTTAATTGTTGGTCTCGGTCTTAACTAGGAATGCCTCGTACGGG	2026.62	276.407	0.0102541	197640
T066	M133	MP02	2016-12-16	-36.1528	15.667	60-80	T. sacculifer	S18F-S19F	45E-47F	AATGGCTAGCGCAGTGAGCATATTTCAACCGAAACATCGGTTGGCTGTTCTGATTGACCCCTTCTGGGTCTCTCTGTAACACTACCGATGATCCCTCCTCTGAAAAGAGAGGGTAAGCCGTTCGAAATTCTGGTAACGATTCCCCGTAGTTAAGCAAACTTAAACCATAGTGGTGTCAAACGGGTCCGCTTCCATCGGAAAAGATTCCTCCGGAAAAAGGCTTATGCAGGCATTTCACGTATGCTCCTATAAATTCCTGGTAGGGATAGTCTATTGTAACTGGTAGACTTGTCAACTAGGAATGCCTCGTACGGGA	27160.8	4489.99	0.0121707	2.23166e+06
T343	M133	MP02	2016-12-16	-36.1528	15.667	60-80	N. dutertrei	S18F-S19F	45E-47F	TGCTACAATGATCAGTACAGTGAGCATCTCAATATTATACACCGTATTAAGCGCTTAGTTGCGATTATTGGCTCATTATTGGGTCTTTTAATTGTATTTCTAATGCGCGCGGTAAAGCCTGCTTCGAGAGTAAGTGGGTAATCCATTGGAAGTAATGATTTCTCTTTTTATAGCACACCTATATACGGCATTCATTCCCGGGACGACTAGTTTCGTCTTTTTTGTGCGAATGTAATGTATTCTTTATCCGTATGTGCGATTGTCAATTCATGGTGGGGACAGACCATTGTTAATTGTTGGTCTCGGTCTTAACTAGGAATGCCTTCGTACGGG	3212.99	3496.8	0.00712437	450986
T344	M133	MP02	2016-12-16	-36.1528	15.667	60-80	N. dutertrei	S18F-S19F	45E-47F	TGATCAGTACAGTGAGCATCTCAATATTATACACCGTATTAAGCGCTTAGTTGCGATTATTGGCTCATTATTGGGTCTTTTAATTGTATTTCTAATGCGCGCGGTAAAGCCTGCTTCGAGAGTAAGTGGGTAATCCATTGGAAGTAATGATTTCTCTTTTTATAGCACACCTATATACGGCATTCATTCCCGGGACGACTAGTTTCGTCTTTTTTGTGCGAATGTAATGTATTCTTTATCCGTATGTGCGATTGTCAATTCATGGTGGGGACAGACCATTGTTAATTGTTGGTCTCGGTCTTAACTAGGAATGCCTCGTACGGG	111986	44712.9	0.0158561	7.06261e+06
T345	M133	MP02	2016-12-16	-36.1528	15.667	60-80	N. dutertrei	S18F-S19F	45E-47F	TGATCAGTACAGTGAGCATCTCAATATTATACACCGTATTAAGCGCTTAGTTGCGATTATTGGCCCATTATTGGGTCTTTTAATTGTATTTCTAATGCGCGCGGTAAAGCCTGCTTCGAGAGTAAGTGGGTAATCCATTGGAAGTAATGATTTCTCTTTTTATAGCACACCTATATACGGCATTCATTCCCGGGACGACTAGTTTCGTCTTTTTTGTGCGAATGTAATGTATTCTTTATCCGTATGTGCGATTGTCAATTCATGGTGGGGACAGACCATTGTTAATTGTTGGTCTCGGTCTTAACTAGGAATGCCTCGTACGGGA	4803.88	854.549	0.00794873	604358
T346	M133	MP02	2016-12-16	-36.1528	15.667	60-80	N. dutertrei	S18F-S19F	45E-47F	CTACAATGATCAGTACAGTGAGCATCTCAATATTATACACCGTATTAAGCGCTTAGTTGCGATTATTGGCTCATTATTGGGTCTTTTAATTGTATTTCTAATGCGCGCGGTAAAGCCTGCTTCGAGAGTAAGTGGGTAATCCATTGGAAGTAATGATTTCTCTTTTTATAGCACACCTATATACGGC	33351.5	3154.91	0.0214722	1.55324e+06
T347	M133	MP02	2016-12-16	-36.1528	15.667	60-80	N. dutertrei	S18F-S19F	45E-47F	TGATCAGTACAGTGAGCATCTCAATATTATACACCGTATTAAGCGCTTAGTTGCGATTATTGGCTCATTATTGGGTCTTTTAATTGTATTTCTAATGCGCGCGGTAAAGCCTGCTTCGAGAGTAAGTGGGTAATCCATTGGAAGTAATGATTTCTCTTTTTATAGCACACCTATATACGGCATTCATTCCCGGGACGACTAGTTTCGTCTTTTTTGTGCGAATGTAATGTATTCTTTATCCGTATGTGCGATTGTCAATTCATGGTGGGGACAGACCATTGTTAATTGTTGGTCTCGGTCTTAACTAGGAATGCTT	195467	23447.1	0.00737081	2.65191e+07
T349	M133	MP02	2016-12-16	-36.1528	15.667	60-80	N. dutertrei	S18F-S19F	45E-47F	GATTATTGGCTCATTATTGGGTCTTTTAATTGTATTTCCAATGCGCGCGGTAAAGCCTGCTTCGAGAGTAAGTGGGTAATCCATTGGAAGTAATGATTTCTCTTTTTATAGCACACCTATATACGGCATTCATTCCCGGGACGACTAGTTTCGTCTTTTTTGTGCGAATGTAATGTATTCTTTATCCGTATGTGCGATTGTCAATTCATGGTGGGGACAGACCATTGTTAATTGTTGGTCTCGGTCTTAACTAGGAATGCCTCGTACGGG	556.128	112.895	0.00621763	89443.8
T350	M133	MP02	2016-12-16	-36.1528	15.667	60-80	N. dutertrei	S18F-S19F	45E-47F	GCTACAATGATCAGTACAGTGAGCATCTCAATATTATACACCGTATTAAGCGCTTAGTTGCGATTATTGGCTCATTATTGGGTCTTTTAATTGTATTTCTAATGCGCGCGGTAAAGCCTGCTTCGAGAGTAAGTGGGTAATCCATTGGAAGTAATGATTTCTCTTTTTATAGCACACCTATATACGGCATTCATTCCCGGGACGACTAGTTTCGTCTTTTTTGTGCGAATGTAATGTATTCTTTATCCGTATGTGCGATTGTCAATTCATGGTGGGGACAGACCATTGTTAATTGTTGGTCTCGGTCTTAACTAGGAATGCCTCGTACGGGA	133740	5706	0.0107517	1.2439e+07
T352	M133	MP02	2016-12-16	-36.1528	15.667	60-80	G. siphonifera	S18F-S19F	45E-47F	TACATTGATTAGCGCAGTGCGCATACTTTCAATATGATACATTAGATTGGATTGTTCTGTTGAGCTCCATCTAATACTATCCGGCTTGAGAAGGCTGGGTAATCAATTGTAAGTGCTGGTTCCTCCTCCCGTTGAGCATTTTAATAATGGCCTCTCTACATCCCTAGCAATATGCCTAGTGCGATTGTAGTTGAGCCTTGCCATTTATGCAAGTGTCAATTCTCAGTGGGGACAGACATTTGATAATTCTTTGTCTCGTTCTTAACTAGGAATGCCTCGTACGGG	407.101	55.2822	0.0149625	27208
T353	M133	MP02	2016-12-16	-36.1528	15.667	60-80	G. siphonifera	S18F-S19F	45E-47F	TGATTAGCGCAGTGCGCATACTTTCAATATGATACATTAGATTGGATTGTTCTGTTGAGCTCCATCTAATACTATCCGGCTTGAGAAGGCTGGGTAATCAATTGTAAGTGCTGGTTCCTCCTCCCGTTGAGCATTTTAATAATGGCCTCTCTACATCCCTAGCAATATGCCTAGTGCGATTGTAGTTGAGCCTTGCCATTTATGCAAGTGTCAATTCTCAGTGGGGACAGACATTTGATAATTCTTTGTCTCGTTCTTAACTAGGAATGCCTCGTACGGG	4513.17	523.953	0.0108141	417340
T354	M133	MP02	2016-12-16	-36.1528	15.667	60-80	G. siphonifera	S18F-S19F	45E-47F	ACATTGATTAGCGCAGTGCGCATACTTTCAATATGATACATTGGATTGGTGGTGAATTGTTGGCCCCGTCTAATACTGTCCTGTCTGAGAAGGCTGGGTAATCAATTGTAAGTGCTGGTTCCTACTCCCGTTGAGCATTTTAATAATGGCCTCTCTACATCCCTAGTAACCCTAGTGCGATTGTAGTTGAGCCTTGCCATTTATGCAAGTGTCAATTCTCAGTGGGGACAGACATTTGATAATTCTTTGTCTCGTTCTTAACTAGGAATGCCTCGTACGGGA	4202.13	350.652	0.00790488	531587
T358	M133	MP02	2016-12-16	-36.1528	15.667	60-80	G. siphonifera	S18F-S19F	45E-47F	CTACATTGATTAGCGCAGTGCGCATACTTTCAATATGATACATTGGATTGGTGGTGAATTGTTGGCCCCGTCTAATACTGTCCTGTCTGAGAAGGCTGGGTAATCAATTGTAAGTGCTGGTTCCTACTCCCGTTGAGCATTTTAATAATGGCCTCTCTACATCCCTAGTAACCCTAGTGCGATTGTAGTTGAGCCTTGCCATTTATGCAAGTGTCAATTCTCAGTGGGGACAGACATTTGATAATTCTTTGTCTCGTTCTTAACTAGGAATGCCTCGTACGGG	306.53	50.3116	0.00826777	37075.3
T444	M133	MP02	2016-12-16	-36.1528	15.667	0-20	N. dutertrei	S18F-S19F	45E-47F	GATCAGTACAGTGAGCATCTCAATATTATACACCGTATTAAGCGCTTAGTTGCGATTATTGGCTCATTATTGGGTCTTTTAATTGTATTTCTAATGCGCGCGGTAAAGCCTGCTTCGAGAGTAAGTGGGTAATCCATTGGAAGTAATGATTTCTCTTTTTATAGCACACCTATATACGGCATTCATTCCCGGGACGACTAGTTTCGTCTTTTTTGTGCGAATGTAATGTATTCTTTATCCGTATGTGCGATTGTCAATTCATGGTGGGGACAGACCATTGTTAATTGTTGGTCTCGGTCTTAACTAGGAATGCCTCGTACGGG	262.347	42.3607	0.0155758	16843.2
T448	M133	MP02	2016-12-16	-36.1528	15.667	0-20	G. glutinata	S18F-S19F	45E-47F	GTGCTACATGATTGTGGCAGTGAGCATCTTCAAATTTATTACATACGCCGCATACGTGAGTGAATTTTTTATTCCTTTTGC	9109.24	550.918	0.00104519	8.71542e+06
T452	M133	MP02	2016-12-16	-36.1528	15.667	0-20	G. glutinata	S18F-S19F	45E-47F	TGCTAAATGATTGTGGCAGTGAGCATCTTCAAAATTTATTACATACGCCGCATACGTGAGTGATGGTTTTATTACTGTTACTTTGCGCA	13174.4	1169.57	0.000726005	1.81465e+07
T528	M133	MP02	2016-12-16	-36.1528	15.667	80-100	G. glutinata	S18F-S19F	45E-47F	GCTAAATGATTGTTGCAGTGAGCATCTCAATTTTTTACCTAACACCGCACACGTGAGTGCATACTTGTATGTTACTTTACGCAGCGGTAAAGCCTGCTTCGAGAGCAAGTGGGTAATCAATTAGAAGTAACGATTTCCCAAATTAGCACACTTATATACGGCGTTTGTGCCCGGGTTTCACTTGTTGGAACTTTTGTGCGCGCAGATGTTTTTCCGTATGTGCAATTGTCAATTCATGGTGGGGACAGACCATTGTTAATTGTTGGTCTCGGTCTTAACTAGGAATGCCTCGTACGGG	5232.53	708.051	0.000542522	9.64484e+06
T529	M133	MP02	2016-12-16	-36.1528	15.667	80-100	G. glutinata	S18F-S19F	45E-47F	TGATTGTGGCAGTGAGCATCTTCAAATTTATTACATACGCCGCATACGTGAGTGATGGTT	6223.14	1504.6	0.000687372	9.05353e+06
T530	M133	MP02	2016-12-16	-36.1528	15.667	80-100	G. glutinata	S18F-S19F	45E-47F	TGTTGCAGGTGAAGCATCTCAATTTTTTACCTAACACCGCACACGTGAGTGCATACTTGTATGTTACTTTA	195.762	24.195	0.000681955	287061
T531	M133	MP02	2016-12-16	-36.1528	15.667	80-100	G. glutinata	S18F-S19F	45E-47F	TGCTACAATGATTGTTGCAGTGAGCATCTCAATTTTTTACCTAACACCGCACACGTGAGTGCATACTTGTATGTTACTTTACGCAGCGGTAAAGCCTGCTTCGAGAGCAAGTGGGTAATCAATTAGAAGTAACGATTTCCCAAATTAGCACACTTATATGCGGCGTTTGCGCCCGGGTATCACTTGTTGGTACTTCTGTGCGTGCAGATGTTTTTTCCGCATGTGCAATTGTCAATTCATGGTGGGGACAGACCATTGTTAATTGTTGGTCTCGGTCTTAACTAGGAATGCCTCGTACGGG	1535.21	36.3396	0.000833148	1.84266e+06
T549	M133	MP02	2016-12-16	-36.1528	15.667	0-20	G. siphonifera	S18F-S19F	45E-47F	GATTAGCGCAGTGCGCATACTTTCAATATGATACATTAGATTGGATTGTTCTGTTGAGCTCCATCTAATACTATCCGGCTTGAGAAGGCTGGGTAATCAATTGTAAGTGCTGGTTCCTCCTCCCGTTGAGCATTTTAATAATGGCCTCTCTACATCCCTAGCAATATGCCTAGTGCGATTGTAGTTGAGCCTTGCCATTTATGCAAGTGTCAATTCTCAGTGGGGACAGACATTTGATAATTCTTTGTCTCGTTCTTAACTAGGAATGCCTCGTACGGGA	463.71	171.834	0.0230946	20078.7
T550	M133	MP02	2016-12-16	-36.1528	15.667	0-20	G. siphonifera	S18F-S19F	45E-47F	TGCTAATTGATTAGCGCAGTGCGCATACTTTCAATATGATACATTAGATTGGATTGTTCTGTTGAGCTCCATCTAATACTATCCGGCTTGAGAAGGCTGGGTAATCAATTGTAAGTGCTGGTTCCTCCTCCCGTTGAGCATTTTAATAATGGCCTCTCTACATCCCTAGCAATATGCCTAGTGCGATTGTAGTTGAGCCTTGCCATTTATGCAAGTGTCAATTCTCAGTGGGGACAGACATTTGATAATTCTTTGTCTCGTTCTTAACTAGGAATGCCTCGTACGGGA	13960.3	1678.16	0.00417429	3.34436e+06
T557	M133	MP02	2016-12-16	-36.1528	15.667	0-20	N. dutertrei	S18F-S19F	45E-47F	TGATCAGTACAGTGAGCATCTCAATATTATACACCGTATTAAGCGCTTAGTTGCGATTATTGGCTCATTATTGGGTCTTTTAATTGTATTTCTAATGCGCGCGGTAAAGCCTGCTTCGAGAGTAAGTGGGTAATCCATTGGAAGTAATGATTTCTCTTTTTATAGCACACCTATATACGGCATTCATTCCCGGGACGACTAGTTTCGTCTTTTTTGTGCGAATGTAATGTATTCTTTATCCGTATGTGCGATTGTCAATTCATGGTGGGGACAGACCATTGTTAATTGTTGGTCTCGGTCTTAACTAGGAATGCCTCGTACGGG	204761	6303.41	0.0127127	1.61068e+07
T558	M133	MP02	2016-12-16	-36.1528	15.667	0-20	N. dutertrei	S18F-S19F	45E-47F	TGATCAGTACAGTGAGCATCTCAATATTATACACCGTATTAAGCGCTTAGTTGCGATTATTGGCTCATTATTGGGTCTTTTAATTGTATTTCTAATGCGCGCGGTAAAGCCTGCTTCGAGAGTAAGTGGGTAATCCATTGGAAGTAATGATTTCTCTTTTTATAGCACACCTATATACGGCATTCATTCCCGGGACGACTAGTTTCGTCTTTTTTGTGCGAATGTAATGTATTCTTTATCCGTATGTGCGATTGTCAATTCATGGTGGGGACAGACCATTGTTAATTGTTGGTCTCGGTCTTAACTAGGAATGCCTCGTACGGG	742.203	349.676	0.00550666	134783
T567	M133	MP02	2016-12-16	-36.1528	15.667	0-20	G. glutinata	S18F-S19F	45E-47F	TGATTGTTGCAGTGAGCATCTCAATTTTTTACCTAACACCGCATACGTGAGTTAACTTTAGCTTCGGTTATTGTGTACTTTACGCAGCGGTAAAGCCTGCTTCGAGAGCAAGTGGGTAATCAATTAGAAG	1317.48	269.599	0.00125858	1.0468e+06
T568	M133	MP02	2016-12-16	-36.1528	15.667	0-20	G. glutinata	S18F-S19F	45E-47F	TGATTGTTGCAGTGAGCATCTCAATTTTTTACCTAACACCGCACACGTGAGTGCATACTTGTATGTTACTTTACGCAGCGGTAAAGCCTGCTTCGAGAGCAAGTGGGTAATCAATTAGAAGTAACGATTTCCCAAATTAGCACACTTATATGCGGCGTTTGCGCCCGGG	786.93	123.487	0.000953704	825130
T569	M133	MP02	2016-12-16	-36.1528	15.667	0-20	G. glutinata	S18F-S19F	45E-47F	GCATCTTCAAATTTATTACATACGCCGCATACGTGAGTGATGGTTTTATTACTTTTACTTTGCGCAACGGTGAAGCCTGAGTTGAGAGCTAGTGGGTAATCAATTAGAAGTTACGATCTCTTCGCATTAGATCTCTTATATACAGGGTTTATGCCCGGGTGTCACTTGTTCTAACCGCTGCGAGCTTATATGTTGTGAGTCTTCTACAACTTACATTTACGCTATGTGCAATTGTCGATGCGTGGAGAGGACAGACCATTGTTGATTTCTGGCCTCGCTCTTAATGAGGAATGCCGGATACG	11855.5	2467.52	0.00163473	7.25224e+06
T610	M133	MP02	2016-12-16	-36.1528	15.667	60-80	N. dutertrei	S18F-S19F	45E-47F	ACAATGATCAGTACAGTGAGCATCTCAATATTATACACCGTATTAAGCGCTTAGTTGCGATTATTGGCTCATTATTGGGTCTTTTAATTGTATTTCTAATGCGCGCGGTAAAGCCTGCTTCGAGAGTAAGTGGGTAATCCATTGGAAGTAATGATTTCTCTTTTTATAGCACACCTATATACGGCATTCATTCCCGGGACGACTAGTTTCGTCTTTTTTGTGCGAATGTAATGTATTCTTTATCCGTATGTGCGATTGTCAATTCATGGTGGGGACAGACCATTGTTAATTGTTGGTCTCGGTCTTAACTAGGAATGCCTCGTACGGG	60429.8	1844.25	0.0147165	4.10626e+06
T613	M133	MP02	2016-12-16	-36.1528	15.667	60-80	N. dutertrei	S18F-S19F	45E-47F	TGATCAGTACAGTGAGCATCTCAATATTATACACCGTATTAAGCGCTTAGTTGCGATTATTGGCTCATTATTGGGTCTTTTAATTGTATTTCTAATGCGCGCGGTAAAGCCTGCTTCGAGAGTAAGTGGGTAATCCATTGGAAGTAATGATTTCTCTTTTTATAGCACACCTATATACGGCATTCATTCCCGGGACGACTAGTTTCGTCTTTTTTGTGCGAATGTAATGTATTCTTTATCCGTATGTGCGATTGTCAATTCATGGTGGGGACAGACCATTGTTAATTGTTGGTCTCGGTCTTAACTAGGAATGCCTCGTACGGG	2123.7	185.238	0.00766138	277196
T615	M133	MP02	2016-12-16	-36.1528	15.667	60-80	N. dutertrei	S18F-S19F	45E-47F	TGATCAGTACAGTGAGCATCTCAATATTATACACCGTATTAAGCGCTTAGTTGCGATTATTGGCTCATTATTGGGTCTTTTAATTGTATTTCTAATGCGCGCGGTAAAGCCTGCTTCGAGAGTAAGTGGGTAATCCATTGGAAGTAATGATTTCTCTTTTTATAGCACACCTATATACGGCATTCATTCCCGGGACGACTAGTTTCGTCTTTTTTGTGCGAATGTAATGTATTCTTTATCCGTATGTGCGATTGTCAATTCATGGTGGGGACAGACCATTGTTAATTGTTGGTCTCGGTCTTAACTAGGAATGCCTCGTACG	257.868	116.313	0.0130152	19812.9
T617	M133	MP02	2016-12-16	-36.1528	15.667	60-80	N. dutertrei	S18F-S19F	45E-47F	GATCAGTACAGTGAGCATCTCAATATTATACACCGTATTAAGCGCTTAGTTGCGATTATTGGCTCATTATTGGGTCTTTTAATTGTATTTCTAATGCGCGCGGTAAAGCCTGCTTCGAGAGTAAGTGGGTAATCCATTGGAAGTAATGATTTCTCTTTTTATAGCACACCTATATACGGCATTCATTCCCGGGACGACTAGTTTCGTCTTTTTTGTGCGAATGTAATGTATTCTTTATCCGTATGTGCGATTGTCAATTCATGGTGGGGACAGACCATTGTTAATTGTTGGTCTCGGTCTTAACTAGGAATGCCTCGTACGGG	710.531	234.162	0.0037154	191239
T619	M133	MP02	2016-12-16	-36.1528	15.667	60-80	N. dutertrei	S18F-S19F	45E-47F	TGATCAGTACAGTGAGCATCTCAATATTATACACCGTATTAAGCGCTTAGTTGCGATTATTGGCTCATTATTGGGTCTTTTAATTGTATTTCTAATGCGCGCGGTAAAGCCTGCTTCGAGAGTAAGTGGGTAATCCATTGGAAGTAATGATTTCTCTTTTTATAGCACACCTATATACGGCATTCATTCCCGGGACGACTAGTTTCGTCTTTTTTGT	5057.33	313.499	0.00941892	536933
T625	M133	MP02	2016-12-16	-36.1528	15.667	60-80	G. glutinata	S18F-S19F	45E-47F	ATGATTGTTGCAGTGAGCATCTCAATTTTTTACCTAACACCGCACACGTGAGTTTTTG	3705.96	290.65	0.00178651	2.07441e+06
T626	M133	MP02	2016-12-16	-36.1528	15.667	60-80	G. glutinata	S18F-S19F	45E-47F	ATGATTGTTGCAGTGAGCATCTCAATTTTTTACCTAACACCGCACACGTGAGTTTACATACTC	2260.15	190.943	0.00204956	1.10275e+06
T634	M133	MP02	2016-12-16	-36.1528	15.667	20-40	T. sacculifer	S18F-S19F	45E-47F	GCTACAATGGCTAGCGCAGTGAGCATATTTCAACCGAAACATCGGTTGGCTGTTCTGATTGACCCCTTCTGGGTCTCTCTGTAACACTACCGATGATCCCTCCTCTGAAAAGAGAGGGTAAGCCGTTCGAAATTCTGGTAACGATTCCCCGTAGTTAAGCAAACTTAAACCATAGTGGTGTCAAACGGGTCCGCTTCCATCGGAAAAGATTCCTCCGGAAAAAGGCTTATGCAGGCATTTCACGTATGCTCCTATAAATTCCTGGTAGGGATAGTCTATTGTAACTGGTAGACTTGTCAACTAGGAATGCCTCGTACGGG	1076.6	279.528	0.0179287	60049.3
T655	M133	MP02	2016-12-16	-36.1528	15.667	20-40	G. glutinata	S18F-S19F	45E-47F	TGATTGTTGCAGTGAGCATCTCAATTTTTTACCTAACACCGCACACGTGAGTGCATACTTGTATGTTACTTTACGCAGCGGTAAAGCCTGCTTCGAGAGCAAGTGGGTAATCAATTAGAAGTAACGATTTCCCAAATTAGCACACTTATATGCGGCGTTTGCGCCCGGGTACCACTTGTTGGTACTTCTGTGCGTGCAGATGTTTTTTCCGCATGTGCAATTGTCAATTCATGGTGGGGACAGACCATTGTTAATTGTTGGTCTCGGTCTTAACTAGGAATGCCTCGTACGGGA	900.378	88.294	0.00589508	152734
T658	M133	MP02	2016-12-16	-36.1528	15.667	20-40	G. glutinata	S18F-S19F	45E-47F	TGATTGTTGCAGTGAGCATCTCAATTTTTTACCTAACACCGCACACGTGAGTGCATACTTGTATGTTACTTTACGCAGCGGTAAAGCCTGCTTCGAGAGCAAGTGGGTAATCAATTAGAAGTAACGATTTCCCAAATTAGCACACTTATATGCGGCGTTTGCGCCCGGGTACCACTTGTTGGTACTTCTGTGCGTGCAGATGTTTTTTCC	2099.2	503.091	0.00205523	1.0214e+06
T664	M133	MP02	2016-12-16	-36.1528	15.667	20-40	N. pachyderma	S18F-S19F	45E-47F	GCTACAATGATCAGTACAGTGAGCATCTCAATATAATACACCGTCTTTAGCGCTTAGACGCGATTAATGGATCGTTTTTTATTAAGCGAGTCGTTTAATCGATGTTTTCTAATGTGCGCGGTAAAGCCTGCTTCGAGAGTAAGCGGGTAATCCATTGGAAGTAATGATTTCTCTATATCTAGTGCACAACTATGCACGGCACTCATTCCCGAGACGGCTAGTTTCGTCTTTTAGTGTGAATGTAGTGTTATTCAAACGTGCGTGCAATTGTCAATTCATGGTGGGGACAGACCATTGTTAACTGTTGGTCTCGGTCTTAACTAGGAATGCCTCGTACGGG	969.703	240.776	0.00259814	373230
T666	M133	MP02	2016-12-16	-36.1528	15.667	20-40	N. pachyderma	S18F-S19F	45E-47F	ACATGATCAGTACAGTGAGCATCTCAATATAATACACCGTCTTTAGCGCTTAGACGCGATTAATGGATCGCTTTTTATTAAGCGAGTCGTTTAATCGATGTTGTCTAATGTGCGCGGTAAAGCCTGCTTCGAGAGTAAGCGGGTAATCCATTGGAAGTAATGATTTCTCTATATCTAGTGCACAACTATGCACGGCACTCATTCCCGAGACGGCTAGTTTCGTCTTTTAGTGTGAATGTAGTGTTATTCAAACGTGCGTGCAATTGTCAATTCATGGTGGGGACAGACCATTGTTAACTGTTGGTCTCGGTCTTAACTAGGAATGCCTTCGTACGGGA	23277.3	1671.88	0.00128052	1.8178e+07
T668	M133	MP02	2016-12-16	-36.1528	15.667	20-40	N. pachyderma	S18F-S19F	45E-47F	CTACAATGATCAGTACAGTGAGCATCTCAATATAATACACCGTCTTTAGCGCTTAGACGCGATTAATGGATTGCTTTTTATTAAGCGAGTCGTTTAATCGATGTTGTCTAATGTGCGCGGTAAAGCCTGCTTCGAGAGTAAGCGGGTAATCCATTGGAAGTAATGATTTCTCTATATCTAGTGCACAACTATGCACGGCACTCATTCCCGAGACGGCTAGTTTCGTCTTTTAGTGTGAATGTAGTGTTATTCAAACGTGCGTGCAATTGTCAATTCATGGTGGGGACAGACCATTGTTAACTGTTGGTCTCGGTCTTAACTAGGAATGCCTTCGTACGGG	743.294	184.262	0.00158532	468862
T669	M133	MP02	2016-12-16	-36.1528	15.667	20-40	N. pachyderma	S18F-S19F	45E-47F	ACATGATCAGTACAGTGAGCATCTCAATATAATACACCGTCTTTAGCGCTTAGACGCGATTAATGGATCGTTTTTTATTAAGCGAGTCGTTTAATCGATGTTTTCTAATGTGCGCGGTAAAGCCTGCTTCGAGAGTAAGCGGGTAATCCATTGGAAGTAATGATTTCTCTATATCTAGTGCACAACTATGCACGGCACTCATTCCCGAGACGGCTAGTTTCGTCTTTTAGTGTGAATGTAGTGTTATTCAAACGTGCGTGCAATTGTCAATTCATGGTGGGGACAGACCATTGTTAACTGTTGGTCTCGGTCTTAACTAGGAATGCCTTCGTACGG	3002.32	765.978	0.00144826	2.07305e+06
T742	M133	MP02	2016-12-16	-36.1528	15.667	40-60	T. sacculifer	S18F-S19F	45E-47F	AAATGGCTAGCGCAGTGAGCATATTTCAACCGAAACATCGGTTGGCTGTTCTGATTGACCCCTTCTGGGTCTCTCTGTAACACTACCGATGATCCCTCCTCTGAAAAGAGAGGGTAAGCCGTTCGAAATTCTGGTAACGATTCCCCGTAGTTAAGCAAACTTAAACCATAGTGGTGTCAAACGGGTCCGCTTCCATCGGAAAAGATTCCTCCGGAAAAAGGCTTATGCAGGCATTTCACGTATGCTCCTATAAATTCCTGGTAGGGATAGTCTATTGTAACTGGTAGACTTGTCAACTAGGAATGCCTCGTACGGG	456.315	121.264	0.010391	43914.6
T743	M133	MP02	2016-12-16	-36.1528	15.667	40-60	T. sacculifer	S18F-S19F	45E-47F	ACAATGGCTAGCGCAGTGAGCATATTTCAACCGAAACATCGGTTGGCTGTTCTGATTGACCCCTTCTGGGTCTCTCTGTAACACTACCGATGATCCCTCCTCTGAAAAGAGAGGGTAAGCCGTTCGAAATTCTGGTAACGATTCCCCGTAGTTAAGCAAACTTAAACCATAGTGGTGTCAAACGGGTCCGCTTCCATCGGAAAAGATTCCTCCGGAAAAAGGCTTATGCAGGCATTTCACGTATGCTCCTATAAATTCCTGGTAGGGATAGTCTATTGTAACTGGTAGACTTGTCAACTAGGAATGCCTCGTACGGG	15085	691.311	0.0138114	1.09222e+06
T746	M133	MP02	2016-12-16	-36.1528	15.667	40-60	T. sacculifer	S18F-S19F	45E-47F	AATGGCTAGCGCAGTGAGCATATTTCAACCGAAACATCGGTTGGCTGTTCTGATTGACCCCTTCTGGGTCTCTCTGTAACACTACCGATGATCCCTCCTCTGAAAAGAGAGGGTAAGCCGTTCGAAATTCTGGTAACGATTCCCCGTAGTTAAGCAAACTTAAACCATAGTGGTGTCAAACGGGTCCGCTTCCATCGGAAAAGATTCCTCCGGAAAAAGGCTTATGCAGGCATTTCACGTATGCTCCTATAAATTCCTGGTAGGGATAGTCTATTGTAACTGGTAGACTTGTCAACTAGGAATGCCTCGTACGG	66192.2	8992.91	0.0138926	4.76457e+06
T748	M133	MP02	2016-12-16	-36.1528	15.667	40-60	T. sacculifer	S18F-S19F	45E-47F	CTACAATGGCTAGCGCAGTGAGCATATTTCAACCGAAACATCGGTTGGCTGTTCTGATTGACCCCTTCTGGGTCTCTCTGTAACACTACCGATGATCCCTCCTCTGAAAAGAGAGGGTAAGCCGTTCGAAATTCTGGTAACGATTCCCCGTAGTTAAGCAAACTTAAACCATAGTGGTGTCAAACGGGTCCGCTTCCATCGGAAAAGATTCCTCCGGAAAAAGGCTTATGCAGGCATTTCACGTATGCTCCTATAAATTCCTGGTAGGGATAGTCTATTGTAACTGGTAGACTTGTCAACTAGGAATGCCTCGTACGGG	2661.35	654.652	0.00322153	826116
T749	M133	MP02	2016-12-16	-36.1528	15.667	40-60	T. sacculifer	S18F-S19F	45E-47F	TGGCTAGCGCAGTGAGCATATTTCAACCGAAACATCGGTTGGCTGTTCTGATTGACCCCTTCTGGGTCTCTCTGTAACACTACCGATGATCCCTCCTCTGAAAAGAGAGGGTAAGCCGTTCGAAATTCTGGTAACGATTCCCCGTAGTTAAGCAAACTTAAACCATAGTGGTGTCAAACGGGTCCGCTTCCATCGGAAAAGATTCCTCCGGAAAAAGGCTTATGCAGGCATTTCACGTATGCTCCTATAAATTCCTGGTAGGGATAGTCTATTGTAACTGGTAGACTTGTCAACTAGGAATGCCTCGTACGGGA	6041.6	761.379	0.00229164	2.63637e+06
T761	M133	MP02	2016-12-16	-36.1528	15.667	40-60	N. dutertrei	S18F-S19F	45E-47F	GTGCTACAATGATCAGTACAGTGAGCATCTCAATATTATACACCGTATTAAGCGCTTAGTTGCGATTATTGGCTCATTATTGGGTCTTTTAATTGTATTTCTAATGCGCGCGGTAAAGCCTGCTTCGAGAGTAAGTGGGTAATCCATTGGAAGTAATGATTTCTCTTTTTATAGCACACCTATATACGGCATTCATTCCCGGGACGACTAGTTTCGTCTTTTTTGTGCGAATGTAATGTATTCTTTATCCGTATGTGCGATTGTCAATTCATGGTGGGGACAGACCATTGTTAATTGTTGGTCTCGGTCTTAACTAGGAATGCCTCGTACGG	35059.2	3145.44	0.0207177	1.69223e+06
T764	M133	MP02	2016-12-16	-36.1528	15.667	40-60	N. dutertrei	S18F-S19F	45E-47F	GATCAGTACAGTGAGCATCTCAATATTATACACCGTATTAAGCGCTTAGTTGCGATTATTGGCTCATTATTGGGTCTTTTAATTGTATTTCTAATGCGCGCGGTAAAGCCTGCTTCGAGAGTAAGTGGGTAATCCATTGGAAGTAATGATTTCTCTTTTTAT	101760	9511.35	0.00929056	1.0953e+07
T765	M133	MP02	2016-12-16	-36.1528	15.667	40-60	N. dutertrei	S18F-S19F	45E-47F	TACAATGATCAGTACAGTGAGCATCTCAATATTATACACCGTATTAAGCGCTTAGTTGCGATTATTGGCTCATTATTGGGTCTTTTAATTGTATTTCTAATGCGCGCGGTAAAGCCTGCTTCGAGAGTAAGTGGGTAATCCATTGGAAGTAATGATTTCTCTTTTTATAGCACACCTATATACGGCATTCATTCCCGGGACGACTAGTTTCGTCTTTTTTGTGCGAATGTAATGTATTCTTTATCCGTATGTGCGATTGTCAATTCATGGTGGGGACAGACCATTGTTAATTGTTGGTCTCGGTCTTAACTAGGAATGCCTCGTACGGGA	2868.24	223.938	0.00541878	529315
T766	M133	MP02	2016-12-16	-36.1528	15.667	40-60	N. dutertrei	S18F-S19F	45E-47F	GCTACAATGATCAGTACAGTGAGCATCTCAATATTATACACCGTATTAAGCGCTTAGTTGCGATTATTGGCTCATTATTGGGTCTTTTAATTGTATTTCTAATGCGCGCGGTAAAGCCTGCTTCGAGAGTAAGTGGGTAATCCATTGGAAGTAATGATTTCTCTTTTTATAGCACACCTATATACGGCATTCATTCCCGGGACGACTAGTTTCGTCTTTTTTGTGCGAATGTAATGTATTCTTTATCCGTATGTGCGATTGTCAATTCATGGTGGGGACAGACCATTGTTAATTGTTGGTCTCGGTCTTAACTAGGAATGCCTCGTACGGG	112.97	10.6081	0.0140227	8056.21
T776	M133	MP02	2016-12-16	-36.1528	15.667	40-60	G. glutinata	S18F-S19F	45E-47F	TGCTACATGATTGTTGCAGTGAGCATCTCAATTTTTTACCTAACACCGCACACGTGAGTAGCATACTTGTATGTTTACTTTACACAGCGGTAAAGCCTGCTTCGAGAGCGAGTGGGTAATC	1342.92	594.759	0.00128901	1.04182e+06
T730	M133	MP07	2016-12-26	-34.5037	-18.8002	0-100	G. glutinata	S18F-S19F	45E-47F	TGATTGTTGCAGTGAGCATCTCAATTCTTTACCTTAACACCGCACACGTGAGTATTAACGTACTTTACGCAGCGGTAAAGCCTGCTTCGAGAGCAAGTGGGTAATCAATTAGAAGTAACGATTTCCCAAGTTAGCACACCTATATACGGCGTTTGTGCCCGGGTTTCACTTGTTGGAGCTTTTGTGCGCGCAGATGTTTCTTCCGTATGTGCAATTGTCAATTCATGGTGGGGACAGACCATTGTTAATTGTTGGTCTCGGTCTTAACTAGGAATGCCTCGTACG	1794.29	278.32	0.00110234	1.62772e+06
T077	M133	MP13	2017-01-05	-34.7722	-53.9563	0-20	N. pachyderma	S18F-S19F	45E-47F	CTACAATGATCAGTACAGTGAGCATCTCAATATAATACACCGTCTTTAGCGCTTAGACGCGATTAATGGATCGCTTTTTATTAAGCGAGTCGTTTAATCGATGTTGTCTAATGTGCGCGGTAAAGCCTGCTTCGAGAGTAAGCGGGTAATCCATTGGAAGTAATGATTTCTCTATATCTAGTGCACAACTATGCACGGCACTCATTCCCGAGACGGCTAGTTTCGTCTTTTAGTGTGAATGTAGTGTTATTCAAACGTGCGTGCAATTGTCAATTCATGGTGGGGACAGACCATTGTTAACTGTTGGTCTCGGTCTTAACTAGGAATGCTCCGTACGG	49885.1	1129.15	0.00373807	1.33451e+07
T097	M133	MP13	2017-01-05	-34.7722	-53.9563	40-60	N. pachyderma	S18F-S19F	45E-47F	CAATGATCAGTACAGTGAGCATCTCAATATAATACACCGTCTTTAGCGCTTAGACGCGATTAATGGATCGCTTTTTATTAAGCGAGTCGTTTAATCGATGTTTTCTAATGTGCGCGGTAAAGCCTGCTTCGAGAGTAAGCGGGTAATCCATTGGAAGTAATGATTTCTCTATATCTAGTGCACAACTATGCACGGCACTCATTCCCGAGACGGCTAGTTTCGTCTTTTAGTGTGAATGTAGTGTTATTCAAACGTGCGTGCAATTGTCAATTCATGGTGGGGACAGACCATTGTTAACTGTTGGTCTCGGTCTTAACTAGGAATG	464.178	138.498	0.00198505	233836
T100	M133	MP13	2017-01-05	-34.7722	-53.9563	40-60	N. pachyderma	S18F-S19F	45E-47F	TCCTGCCAACTGAAGGTGCATCTCCATATAATACAACGCTGTTTATCGCTTATGAGCCCCCTTTATGATCGTCTTTTATTCATCAAGTCGTTTCATCGATGTTTT	15481.1	812.437	0.00211445	7.32158e+06
T103	M133	MP13	2017-01-05	-34.7722	-53.9563	40-60	N. pachyderma	S18F-S19F	45E-47F	GTGCTAAATGATCAGTACAGTGAGCATCTCAATATAATACACCGTCTTTAGCGCTTAGACGCGATTAATGGATCGTTTTTTATTAAGCGAGTCGTTTAATCGATGTTTTCTAATGTGCGCGGTAAAGCCTGCTTCGAGAGTAAGCGGGTAATCCATTGGAAGTAATGATTTCTCTATATCTAGTGCACAACTATGCACGGCACTCATTCCCGAGACGGCTAGTTTCGTCTTTTAGTGTGAATGTAGTGTTATTCAAACGTGCGTGCAATTGTCAATTCATGGTGGGGACAGACCATTGTTAACTGTTGGTCTCGGTCTTAACTAGGAATGCCTCGTACGGG	81587	6515	0.00219985	3.70875e+07
T104	M133	MP13	2017-01-05	-34.7722	-53.9563	40-60	N. pachyderma	S18F-S19F	45E-47F	AATTATGTGTACAAGTGGAGCATCTCAATATAATGCAACGTTCTTTAGCGTCTTAGAACAGCGATCCCCATTAAATTTTTTTTTATTAAGCTTAGTCTTTTCATCTATTGTCTTCTAATGTATCGCGAGTGAATTCCTGCCTTCGACTAGTACATCGAGGTAATCCATTGTAATTATTGATTTCTCTATAT	15856.2	368.647	0.00124637	1.27219e+07
T105	M133	MP13	2017-01-05	-34.7722	-53.9563	40-60	N. pachyderma	S18F-S19F	45E-47F	GTGCTACATGATCAGTACAGTGAGCATCTCAATATAATACACCGTCTTTAGCGCTTAGACGCGATTAATGGATTGCTTTTTATTAAGCGAGTCGTTTAATCGATGTTTTCTAATGTGCGCGGTAAAGCCTGCTTCGAGAGTAAGCGGGTAATCCATTGGAAGTAATGATTTCTCTATATCTAGTGCACAACTATGCACGGCACTCATTCCCGAGACGGCTAGTTTCGTCTTTTAGTGTGAATGTAGTGTTATTCAAACGTGCGTGCAATTGTCAATTCATGGTGGGGACAGACCATTGTTAACTGTTGGTCTCGGTCTTAACTAGGAATGCCTTCGTACGGGA	11592.6	531.381	0.000982067	1.18043e+07
T106	M133	MP13	2017-01-05	-34.7722	-53.9563	40-60	N. pachyderma	S18F-S19F	45E-47F	CTCAATATAATACACCGTCTTTAGCGCTTAGACGCGATTAATGGATCGCTTTTTATTAAGCGAGTCGTTTAATCGATGTTTTCTAATGTGCGCGGTAAAGCCTGCTTCGAGAGTAAGCGGGTAATCCATTGGAAGTAATGATTTCTCTATATCTAGTGCACAACTATGCACGGCACTCATTCCCGAGACGGCTAGTTTCGTCTTTTAGTGTGAATGTAGTGTTATTCAAACGTGCGTGCAATTGTCAATTCATGGTGGGGACAGACCATTGTTAACTGTTGGTCTCGGTCTTAACTAGGAATGCCTCGTACGGGA	936.045	90.0194	0.00331549	282325
T793	M133	MP13	2017-01-05	-34.7722	-53.9563	60-80	N. pachyderma	S18F-S19F	45E-47F	GCTACATGATCAGTACAGTGAGCATCTCAATATAATACACCGTCTTTAGCGCTTAGACGCGATTAATGGATCGCTTTTTATTAAGCGAGTCGTTTAATCGATGTTTTCTAATGTGCGCGGTAAAGCCTGCTTCGAGAGTAAGCGGGTAATCCATTGGAAGTAATGATTTCTCTATATCTAGTGCACAACTATGCACGGCACTCATTCCCGAGACGGCTAGTTTCGTCTTTTAGTGTGAATGTAGTGTTATTCAAACGTGCGTGCAATTGTCAATTCATGGTGGGGACAGACCATTGTTAACTGTTGGTCTCGGTCTTAACTAGGAATGCCTCGTACGGG	35018.7	5681.57	0.00160235	2.18546e+07
